# Supplementary material for: 1,4-Bis(3-methyl­phen­yl)piperazine-2,5-dione
Source: Acta Crystallogr Sect E Struct Rep Online. 2012 Jun 16;68(Pt 7):o2115. doi: 10.1107/S1600536812026372 (PMC3393927; doi:10.1107/S1600536812026372)
Supplement: Supplementary file 1 [file e-68-o2115-sup1.cif]

##############################################################################
#                                                                            #
# This CIF contains the data in a paper accepted for publication in          #
# Acta Crystallographica Section E. It conforms to the requirements of       #
# Notes for Authors for Acta Crystallographica Section E, and has been       #
# peer reviewed under the auspices of the IUCr Commission on Journals.       #
#                                                                            #
# Full details of the Crystallographic Information File format               #
# are given in the paper "The Crystallographic Information File (CIF):       #
# a New Standard Archive File for Crystallography" by S. R. Hall, F. H.      #
# Allen and I. D. Brown [Acta Cryst. (1991), A47, 655-685].                  #
#                                                                            #
# The current version of the core CIF dictionary is obtainable from          #
# ftp://ftp.iucr.org/pub/cif_core.dic.                                       #
#                                                                            #
# Software is freely available for graphical display of the structure(s)     #
# in this CIF. For information consult the CIF software page                 #
# http://www.iucr.org/resources/cif/software.                                #
#                                                                            #
# This file may be used for bona fide research purposes within the           #
# scientific community so long as proper attribution is given to the journal # 
# article from which it was obtained.                                        #
#                                                                            #
##############################################################################
data_I
_audit_creation_method     SHELXL-97
_chemical_name_systematic
;
1,4-Bis(3-methylphenyl)piperazine-2,5-dione
;
_chemical_name_common     ?
_chemical_formula_moiety     'C18 H18 N2 O2'
_chemical_formula_sum     'C18 H18 N2 O2'
_chemical_formula_iupac     'C18 H18 N2 O2'
_chemical_formula_weight     294.34
_chemical_melting_point     ?
_symmetry_cell_setting     monoclinic
_symmetry_space_group_name_H-M     'P 21/n'
_symmetry_space_group_name_Hall     '-P 2yn'
loop_
    _symmetry_equiv_pos_as_xyz
    'x, y, z'
    '-x+1/2, y+1/2, -z+1/2'
    '-x, -y, -z'
    'x-1/2, -y-1/2, z-1/2'
_cell_length_a     12.6608(15)
_cell_length_b     6.1508(7)
_cell_length_c     19.223(2)
_cell_angle_alpha     90.00
_cell_angle_beta     95.142(2)
_cell_angle_gamma     90.00
_cell_volume     1490.9(3)
_cell_formula_units_Z     4
_cell_measurement_reflns_used     1825
_cell_measurement_theta_min     3.2311
_cell_measurement_theta_max     23.9010
_cell_measurement_temperature     153(2)
_exptl_crystal_description     block
_exptl_crystal_colour     colourless
_exptl_crystal_size_max     0.38
_exptl_crystal_size_mid     0.12
_exptl_crystal_size_min     0.10
_exptl_crystal_density_diffrn     1.311
_exptl_crystal_density_meas     ?
_exptl_crystal_density_method     'not measured'
_exptl_crystal_F_000     624
_exptl_absorpt_coefficient_mu     0.087
_exptl_absorpt_correction_type     multi-scan
_exptl_absorpt_process_details     '(SADABS; Sheldrick, 1996)'
_exptl_absorpt_correction_T_min     0.968
_exptl_absorpt_correction_T_max     0.991
_exptl_special_details     ?
_diffrn_ambient_temperature     153(2)
_diffrn_radiation_type     MoK\a
_diffrn_radiation_wavelength     0.71073
_diffrn_radiation_source     'fine-focus sealed tube'
_diffrn_radiation_monochromator     graphite
_diffrn_measurement_device_type     'Bruker SMART CCD area-detector'
_diffrn_measurement_method     'phi and omega scans'
_diffrn_detector_area_resol_mean     ?
_diffrn_reflns_number     7835
_diffrn_reflns_av_R_equivalents     0.0294
_diffrn_reflns_av_sigmaI/netI     0.0320
_diffrn_reflns_theta_min     1.85
_diffrn_reflns_theta_max     25.71
_diffrn_reflns_theta_full     25.71
_diffrn_measured_fraction_theta_max     0.994
_diffrn_measured_fraction_theta_full     0.994
_diffrn_reflns_limit_h_min     -15
_diffrn_reflns_limit_h_max     15
_diffrn_reflns_limit_k_min     -7
_diffrn_reflns_limit_k_max     7
_diffrn_reflns_limit_l_min     -23
_diffrn_reflns_limit_l_max     12
_diffrn_standards_number     ?
_diffrn_standards_interval_count     ?
_diffrn_standards_interval_time     ?
_diffrn_standards_decay_%     ?
_refine_special_details
;
Refinement of <i>F</i>^2^ against ALL reflections. The weighted <i>R</i>-factor
<i>wR</i> and goodness of fit <i>S</i> are based on <i>F</i>^2^, conventional
<i>R</i>-factors <i>R</i> are based on <i>F</i>, with <i>F</i> set to zero for
negative <i>F</i>^2^. The threshold expression of <i>F</i>^2^ >
\s(<i>F</i>^2^) is used only for calculating <i>R</i>-factors(gt) <i>etc</i>.
and is not relevant to the choice of reflections for refinement.
<i>R</i>-factors based on <i>F</i>^2^ are statistically about twice as large
as those based on <i>F</i>, and <i>R</i>- factors based on ALL data will be
even larger.
;
_reflns_number_total     2836
_reflns_number_gt     2078
_reflns_threshold_expression     I>2sigma(I)
_refine_ls_structure_factor_coef     Fsqd
_refine_ls_matrix_type     full
_refine_ls_R_factor_all     0.0720
_refine_ls_R_factor_gt     0.0517
_refine_ls_wR_factor_gt     0.1240
_refine_ls_wR_factor_ref     0.1368
_refine_ls_goodness_of_fit_ref     1.015
_refine_ls_restrained_S_all     1.015
_refine_ls_number_reflns     2836
_refine_ls_number_parameters     199
_refine_ls_number_restraints     0
_refine_ls_hydrogen_treatment     constr
_refine_ls_weighting_scheme     calc
_refine_ls_weighting_details
              'w=1/[\s^2^(Fo^2^)+(0.0664P)^2^+0.2932P] where P=(Fo^2^+2Fc^2^)/3'
_atom_sites_solution_hydrogens     geom
_atom_sites_solution_primary     direct
_atom_sites_solution_secondary     difmap
_refine_ls_shift/su_max     0.000
_refine_ls_shift/su_mean     0.000
_refine_diff_density_max     0.193
_refine_diff_density_min     -0.220
_refine_ls_extinction_method     none
_refine_ls_extinction_coef     ?
loop_
    _atom_type_symbol
    _atom_type_description
    _atom_type_scat_dispersion_real
    _atom_type_scat_dispersion_imag
    _atom_type_scat_source
    'C' 'C' 0.0033 0.0016
                         'International Tables Vol C Tables 4.2.6.8 and 6.1.1.4'
    'H' 'H' 0.0000 0.0000
                         'International Tables Vol C Tables 4.2.6.8 and 6.1.1.4'
    'N' 'N' 0.0061 0.0033
                         'International Tables Vol C Tables 4.2.6.8 and 6.1.1.4'
    'O' 'O' 0.0106 0.0060
                         'International Tables Vol C Tables 4.2.6.8 and 6.1.1.4'
_computing_data_collection     'SMART (Bruker, 2001)'
_computing_cell_refinement     'SAINT (Bruker, 2001)'
_computing_data_reduction     'SAINT (Bruker, 2001)'
_computing_structure_solution     'SHELXTL (Sheldrick, 2008)'
_computing_structure_refinement     'SHELXTL (Sheldrick, 2008)'
_computing_molecular_graphics     'SHELXTL (Sheldrick, 2008)'
_computing_publication_material     'SHELXTL (Sheldrick, 2008)'
loop_
    _atom_site_type_symbol
    _atom_site_label
    _atom_site_fract_x
    _atom_site_fract_y
    _atom_site_fract_z
    _atom_site_U_iso_or_equiv
    _atom_site_adp_type
    _atom_site_calc_flag
    _atom_site_refinement_flags
    _atom_site_occupancy
    _atom_site_symmetry_multiplicity
    _atom_site_disorder_assembly
    _atom_site_disorder_group
    O O2 0.14816(10) 0.1901(2) 0.50117(7) 0.0517(4) Uani d . 1 1 . .
    N N2 0.09833(10) 0.5171(2) 0.54147(8) 0.0372(4) Uani d . 1 1 . .
    O O1 0.53271(11) 1.1732(2) 0.59161(8) 0.0571(4) Uani d . 1 1 . .
    N N1 0.58560(11) 1.5000(2) 0.55280(8) 0.0423(4) Uani d . 1 1 . .
    C C15 0.19661(13) 0.5530(3) 0.58423(9) 0.0369(4) Uani d . 1 1 . .
    C C16 0.08291(13) 0.3358(3) 0.50265(9) 0.0383(4) Uani d . 1 1 . .
    C C14 0.25272(14) 0.7430(3) 0.57627(10) 0.0432(5) Uani d . 1 1 . .
    H H14A 0.2275 0.8470 0.5438 0.052 Uiso calc R 1 1 . .
    C C6 0.67677(14) 1.5123(3) 0.60368(10) 0.0434(5) Uani d . 1 1 . .
    C C7 0.52080(14) 1.3255(3) 0.55088(11) 0.0431(5) Uani d . 1 1 . .
    C C1 0.75220(14) 1.3485(3) 0.60645(10) 0.0442(5) Uani d . 1 1 . .
    H H1A 0.7416 1.2280 0.5774 0.053 Uiso calc R 1 1 . .
    C C10 0.23305(13) 0.4011(3) 0.63376(9) 0.0410(5) Uani d . 1 1 . .
    H H10A 0.1942 0.2748 0.6391 0.049 Uiso calc R 1 1 . .
    C C13 0.34654(15) 0.7763(3) 0.61707(11) 0.0499(5) Uani d . 1 1 . .
    H H13A 0.3853 0.9026 0.6116 0.060 Uiso calc R 1 1 . .
    C C8 0.56977(15) 1.6836(3) 0.50490(11) 0.0487(5) Uani d . 1 1 . .
    H H8A 0.6345 1.7026 0.4821 0.058 Uiso calc R 1 1 . .
    H H8B 0.5608 1.8130 0.5326 0.058 Uiso calc R 1 1 . .
    C C17 0.02008(14) 0.6913(3) 0.54148(11) 0.0480(5) Uani d . 1 1 . .
    H H17A 0.0532 0.8236 0.5267 0.058 Uiso calc R 1 1 . .
    H H17B 0.0038 0.7134 0.5893 0.058 Uiso calc R 1 1 . .
    C C12 0.38306(15) 0.6248(3) 0.66558(11) 0.0505(5) Uani d . 1 1 . .
    H H12A 0.4468 0.6493 0.6924 0.061 Uiso calc R 1 1 . .
    C C11 0.32667(14) 0.4345(3) 0.67562(10) 0.0443(5) Uani d . 1 1 . .
    C C5 0.69087(17) 1.6911(3) 0.64691(11) 0.0563(6) Uani d . 1 1 . .
    H H5A 0.6405 1.8015 0.6450 0.068 Uiso calc R 1 1 . .
    C C9 0.92602(17) 1.1862(4) 0.65370(13) 0.0715(7) Uani d . 1 1 . .
    H H9A 0.9037 1.0751 0.6205 0.107 Uiso calc R 1 1 . .
    H H9B 0.9353 1.1243 0.6997 0.107 Uiso calc R 1 1 . .
    H H9C 0.9920 1.2472 0.6420 0.107 Uiso calc R 1 1 . .
    C C4 0.78057(19) 1.7042(4) 0.69301(12) 0.0656(7) Uani d . 1 1 . .
    H H4A 0.7901 1.8230 0.7229 0.079 Uiso calc R 1 1 . .
    C C2 0.84310(15) 1.3621(4) 0.65189(10) 0.0507(5) Uani d . 1 1 . .
    C C18 0.36529(18) 0.2729(4) 0.73046(12) 0.0676(7) Uani d . 1 1 . .
    H H18A 0.3167 0.1528 0.7298 0.101 Uiso calc R 1 1 . .
    H H18B 0.3697 0.3412 0.7755 0.101 Uiso calc R 1 1 . .
    H H18C 0.4341 0.2210 0.7211 0.101 Uiso calc R 1 1 . .
    C C3 0.85602(18) 1.5430(4) 0.69520(12) 0.0637(6) Uani d . 1 1 . .
    H H3A 0.9166 1.5552 0.7261 0.076 Uiso calc R 1 1 . .
loop_
    _atom_site_aniso_label
    _atom_site_aniso_U_11
    _atom_site_aniso_U_22
    _atom_site_aniso_U_33
    _atom_site_aniso_U_12
    _atom_site_aniso_U_13
    _atom_site_aniso_U_23
    O2 0.0451(8) 0.0387(7) 0.0687(9) 0.0118(6) -0.0098(7) -0.0062(7)
    N2 0.0339(8) 0.0303(8) 0.0456(9) 0.0019(6) -0.0069(7) 0.0003(7)
    O1 0.0545(8) 0.0430(8) 0.0724(10) -0.0054(6) -0.0018(7) 0.0148(7)
    N1 0.0392(8) 0.0338(8) 0.0535(10) -0.0026(6) 0.0027(7) 0.0021(7)
    C15 0.0342(9) 0.0362(9) 0.0392(10) 0.0025(7) -0.0029(8) -0.0016(8)
    C16 0.0383(9) 0.0311(9) 0.0445(11) 0.0019(7) -0.0019(8) 0.0034(8)
    C14 0.0472(11) 0.0374(10) 0.0439(10) -0.0030(8) -0.0015(9) 0.0029(9)
    C6 0.0432(10) 0.0423(10) 0.0455(11) -0.0072(8) 0.0087(9) 0.0010(9)
    C7 0.0400(10) 0.0313(9) 0.0592(12) 0.0005(8) 0.0102(9) 0.0007(9)
    C1 0.0455(11) 0.0457(11) 0.0413(11) -0.0040(9) 0.0031(9) -0.0003(9)
    C10 0.0378(10) 0.0401(10) 0.0441(10) -0.0011(8) -0.0018(9) 0.0047(9)
    C13 0.0447(11) 0.0495(11) 0.0544(12) -0.0134(9) -0.0009(10) -0.0011(10)
    C8 0.0428(10) 0.0357(10) 0.0672(14) -0.0047(8) 0.0027(10) 0.0067(10)
    C17 0.0431(10) 0.0355(10) 0.0621(13) 0.0075(8) -0.0134(10) -0.0099(9)
    C12 0.0364(10) 0.0625(13) 0.0506(12) -0.0052(9) -0.0078(9) -0.0038(10)
    C11 0.0387(10) 0.0530(12) 0.0401(10) 0.0060(9) -0.0025(8) 0.0015(9)
    C5 0.0569(13) 0.0472(12) 0.0662(14) -0.0086(10) 0.0129(11) -0.0103(11)
    C9 0.0516(13) 0.0829(17) 0.0775(17) 0.0030(12) -0.0078(12) 0.0164(14)
    C4 0.0691(15) 0.0647(15) 0.0635(15) -0.0252(12) 0.0093(13) -0.0206(12)
    C2 0.0451(11) 0.0616(13) 0.0454(11) -0.0088(10) 0.0037(9) 0.0078(10)
    C18 0.0633(14) 0.0744(15) 0.0606(14) 0.0066(12) -0.0191(12) 0.0146(13)
    C3 0.0527(13) 0.0801(17) 0.0565(13) -0.0237(12) -0.0040(11) -0.0001(13)
_geom_special_details
;
All e.s.d.'s (except the e.s.d. in the dihedral angle between two l.s. planes)
are estimated using the full covariance matrix. The cell e.s.d.'s are taken
into account individually in the estimation of e.s.d.'s in distances, angles
and torsion angles; correlations between e.s.d.'s in cell parameters are only
used when they are defined by crystal symmetry. An approximate (isotropic)
treatment of cell e.s.d.'s is used for estimating e.s.d.'s involving l.s.
planes.
;
loop_
    _geom_bond_atom_site_label_1
    _geom_bond_atom_site_label_2
    _geom_bond_site_symmetry_2
    _geom_bond_distance
    _geom_bond_publ_flag
    O2 C16 . 1.221(2) ?
    N2 C16 . 1.346(2) ?
    N2 C15 . 1.445(2) ?
    N2 C17 . 1.459(2) ?
    O1 C7 . 1.221(2) ?
    N1 C7 . 1.349(2) ?
    N1 C6 . 1.446(2) ?
    N1 C8 . 1.460(2) ?
    C15 C10 . 1.383(2) ?
    C15 C14 . 1.383(2) ?
    C16 C17 3_566 1.500(2) ?
    C14 C13 . 1.379(3) ?
    C14 H14A . 0.9300 ?
    C6 C5 . 1.380(3) ?
    C6 C1 . 1.386(3) ?
    C7 C8 3_686 1.499(3) ?
    C1 C2 . 1.384(3) ?
    C1 H1A . 0.9300 ?
    C10 C11 . 1.387(2) ?
    C10 H10A . 0.9300 ?
    C13 C12 . 1.369(3) ?
    C13 H13A . 0.9300 ?
    C8 C7 3_686 1.499(3) ?
    C8 H8A . 0.9700 ?
    C8 H8B . 0.9700 ?
    C17 C16 3_566 1.500(2) ?
    C17 H17A . 0.9700 ?
    C17 H17B . 0.9700 ?
    C12 C11 . 1.393(3) ?
    C12 H12A . 0.9300 ?
    C11 C18 . 1.499(3) ?
    C5 C4 . 1.379(3) ?
    C5 H5A . 0.9300 ?
    C9 C2 . 1.505(3) ?
    C9 H9A . 0.9600 ?
    C9 H9B . 0.9600 ?
    C9 H9C . 0.9600 ?
    C4 C3 . 1.375(3) ?
    C4 H4A . 0.9300 ?
    C2 C3 . 1.391(3) ?
    C18 H18A . 0.9600 ?
    C18 H18B . 0.9600 ?
    C18 H18C . 0.9600 ?
    C3 H3A . 0.9300 ?
loop_
    _geom_angle_atom_site_label_1
    _geom_angle_atom_site_label_2
    _geom_angle_atom_site_label_3
    _geom_angle_site_symmetry_1
    _geom_angle_site_symmetry_3
    _geom_angle
    _geom_angle_publ_flag
    C16 N2 C15 . . 121.08(14) ?
    C16 N2 C17 . . 122.92(14) ?
    C15 N2 C17 . . 115.97(14) ?
    C7 N1 C6 . . 120.45(16) ?
    C7 N1 C8 . . 123.32(15) ?
    C6 N1 C8 . . 116.22(14) ?
    C10 C15 C14 . . 120.26(16) ?
    C10 C15 N2 . . 120.36(15) ?
    C14 C15 N2 . . 119.37(15) ?
    O2 C16 N2 . . 123.79(16) ?
    O2 C16 C17 . 3_566 117.46(16) ?
    N2 C16 C17 . 3_566 118.75(15) ?
    C13 C14 C15 . . 119.16(17) ?
    C13 C14 H14A . . 120.4 ?
    C15 C14 H14A . . 120.4 ?
    C5 C6 C1 . . 120.31(18) ?
    C5 C6 N1 . . 120.09(18) ?
    C1 C6 N1 . . 119.54(16) ?
    O1 C7 N1 . . 123.53(18) ?
    O1 C7 C8 . 3_686 118.20(16) ?
    N1 C7 C8 . 3_686 118.26(17) ?
    C2 C1 C6 . . 120.76(18) ?
    C2 C1 H1A . . 119.6 ?
    C6 C1 H1A . . 119.6 ?
    C15 C10 C11 . . 120.95(17) ?
    C15 C10 H10A . . 119.5 ?
    C11 C10 H10A . . 119.5 ?
    C12 C13 C14 . . 120.50(18) ?
    C12 C13 H13A . . 119.8 ?
    C14 C13 H13A . . 119.8 ?
    N1 C8 C7 . 3_686 118.38(15) ?
    N1 C8 H8A . . 107.7 ?
    C7 C8 H8A 3_686 . 107.7 ?
    N1 C8 H8B . . 107.7 ?
    C7 C8 H8B 3_686 . 107.7 ?
    H8A C8 H8B . . 107.1 ?
    N2 C17 C16 . 3_566 118.32(15) ?
    N2 C17 H17A . . 107.7 ?
    C16 C17 H17A 3_566 . 107.7 ?
    N2 C17 H17B . . 107.7 ?
    C16 C17 H17B 3_566 . 107.7 ?
    H17A C17 H17B . . 107.1 ?
    C13 C12 C11 . . 121.34(17) ?
    C13 C12 H12A . . 119.3 ?
    C11 C12 H12A . . 119.3 ?
    C10 C11 C12 . . 117.77(17) ?
    C10 C11 C18 . . 121.18(18) ?
    C12 C11 C18 . . 121.04(17) ?
    C4 C5 C6 . . 119.2(2) ?
    C4 C5 H5A . . 120.4 ?
    C6 C5 H5A . . 120.4 ?
    C2 C9 H9A . . 109.5 ?
    C2 C9 H9B . . 109.5 ?
    H9A C9 H9B . . 109.5 ?
    C2 C9 H9C . . 109.5 ?
    H9A C9 H9C . . 109.5 ?
    H9B C9 H9C . . 109.5 ?
    C3 C4 C5 . . 120.5(2) ?
    C3 C4 H4A . . 119.7 ?
    C5 C4 H4A . . 119.7 ?
    C1 C2 C3 . . 118.2(2) ?
    C1 C2 C9 . . 120.7(2) ?
    C3 C2 C9 . . 121.12(19) ?
    C11 C18 H18A . . 109.5 ?
    C11 C18 H18B . . 109.5 ?
    H18A C18 H18B . . 109.5 ?
    C11 C18 H18C . . 109.5 ?
    H18A C18 H18C . . 109.5 ?
    H18B C18 H18C . . 109.5 ?
    C4 C3 C2 . . 121.0(2) ?
    C4 C3 H3A . . 119.5 ?
    C2 C3 H3A . . 119.5 ?
loop_
    _geom_torsion_atom_site_label_1
    _geom_torsion_atom_site_label_2
    _geom_torsion_atom_site_label_3
    _geom_torsion_atom_site_label_4
    _geom_torsion_site_symmetry_1
    _geom_torsion_site_symmetry_2
    _geom_torsion_site_symmetry_3
    _geom_torsion_site_symmetry_4
    _geom_torsion
    _geom_torsion_publ_flag
    C16 N2 C15 C10 . . . . -55.7(2) ?
    C17 N2 C15 C10 . . . . 126.27(19) ?
    C16 N2 C15 C14 . . . . 125.74(19) ?
    C17 N2 C15 C14 . . . . -52.3(2) ?
    C15 N2 C16 O2 . . . . 1.0(3) ?
    C17 N2 C16 O2 . . . . 178.81(19) ?
    C15 N2 C16 C17 . . . 3_566 -179.17(17) ?
    C17 N2 C16 C17 . . . 3_566 -1.3(3) ?
    C10 C15 C14 C13 . . . . 1.6(3) ?
    N2 C15 C14 C13 . . . . -179.86(17) ?
    C7 N1 C6 C5 . . . . -126.3(2) ?
    C8 N1 C6 C5 . . . . 54.1(2) ?
    C7 N1 C6 C1 . . . . 56.7(2) ?
    C8 N1 C6 C1 . . . . -122.93(19) ?
    C6 N1 C7 O1 . . . . 1.7(3) ?
    C8 N1 C7 O1 . . . . -178.69(18) ?
    C6 N1 C7 C8 . . . 3_686 -177.35(17) ?
    C8 N1 C7 C8 . . . 3_686 2.2(3) ?
    C5 C6 C1 C2 . . . . -0.7(3) ?
    N1 C6 C1 C2 . . . . 176.35(17) ?
    C14 C15 C10 C11 . . . . -0.8(3) ?
    N2 C15 C10 C11 . . . . -179.35(17) ?
    C15 C14 C13 C12 . . . . -0.9(3) ?
    C7 N1 C8 C7 . . . 3_686 -2.2(3) ?
    C6 N1 C8 C7 . . . 3_686 177.36(16) ?
    C16 N2 C17 C16 . . . 3_566 1.3(3) ?
    C15 N2 C17 C16 . . . 3_566 179.26(16) ?
    C14 C13 C12 C11 . . . . -0.5(3) ?
    C15 C10 C11 C12 . . . . -0.6(3) ?
    C15 C10 C11 C18 . . . . 178.63(19) ?
    C13 C12 C11 C10 . . . . 1.3(3) ?
    C13 C12 C11 C18 . . . . -177.93(19) ?
    C1 C6 C5 C4 . . . . -0.3(3) ?
    N1 C6 C5 C4 . . . . -177.27(19) ?
    C6 C5 C4 C3 . . . . 1.1(3) ?
    C6 C1 C2 C3 . . . . 0.8(3) ?
    C6 C1 C2 C9 . . . . -178.7(2) ?
    C5 C4 C3 C2 . . . . -0.9(4) ?
    C1 C2 C3 C4 . . . . 0.0(3) ?
    C9 C2 C3 C4 . . . . 179.4(2) ?
loop_
    _geom_hbond_atom_site_label_D
    _geom_hbond_atom_site_label_H
    _geom_hbond_atom_site_label_A
    _geom_hbond_site_symmetry_A
    _geom_hbond_distance_DH
    _geom_hbond_distance_HA
    _geom_hbond_distance_DA
    _geom_hbond_angle_DHA
    C8 H8B O1 1_565 0.9700 2.5300 3.494(2) 173.00
    C14 H14A O2 1_565 0.9300 2.4500 3.325(3) 158.00
data_global
_journal_date_recd_electronic     2012-05-20
_journal_date_accepted     2012-06-11
_journal_name_full     'Acta Crystallographica, Section E'
_journal_year     2012
_journal_volume     68
_journal_issue      7
_journal_page_first     o2115
_journal_page_last     o2115
_journal_paper_category     QO
_journal_paper_doi     10.1107/S1600536812026372
_journal_coeditor_code     ZQ2169
_publ_contact_author_name     'Yongjun Liu'
_publ_contact_author_address
;
College of Chemistry and Molecular Engineering
Qingdao University of Science and Technology
Qingdao 266042
People's Republic of China
;
_publ_contact_author_email     pubsliu@163.com
_publ_contact_author_fax     ?
_publ_contact_author_phone     '086 532 84022681'
_publ_section_title
;
1,4-Bis(3-methylphenyl)piperazine-2,5-dione
;
loop_
    _publ_author_name
    _publ_author_address
    'Liu, Yongjun'
;
College of Chemistry and Molecular Engineering
Qingdao University of Science and Technology
Qingdao 266042
People's Republic of China
;
    'Sun, Xuefeng'
;
College of Chemistry and Molecular Engineering
Qingdao University of Science and Technology
Qingdao 266042
People's Republic of China
;
    'Wen, Yonghong'
;
College of Chemistry and Molecular Engineering
Qingdao University of Science and Technology
Qingdao 266042
People's Republic of China
;
