# Supplementary material for: 1,4-Bis(3-methyl­phen­yl)piperazine-2,5-dione
Source: Acta Crystallogr Sect E Struct Rep Online. 2012 Jun 16;68(Pt 7):o2115. doi: 10.1107/S1600536812026372 (PMC3393927; doi:10.1107/S1600536812026372)
Supplement: Supplementary file 2 [file e-68-o2115-Isup2.hkl]

# 
# h,k,l, Fc-squared, Fo-squared, sigma(Fo-squared) and status flag 
# 
data_I
_shelx_title ' r290m in P2(1)/n' 
_shelx_refln_list_code          4 
_shelx_F_calc_maximum      229.90 
_exptl_crystal_F_000       624.00 
_reflns_d_resolution_high  0.8190 
 
loop_ 
 _symmetry_equiv_pos_as_xyz 
 'x, y, z' 
 '-x+1/2, y+1/2, -z+1/2' 
 '-x, -y, -z' 
 'x-1/2, -y-1/2, z-1/2' 
 
_cell_length_a    12.6608 
_cell_length_b     6.1508 
_cell_length_c    19.2230 
_cell_angle_alpha  90.000 
_cell_angle_beta   95.142 
_cell_angle_gamma  90.000 
 
_shelx_F_squared_multiplier     1.000 
 
loop_ 
 _refln_index_h 
 _refln_index_k 
 _refln_index_l 
 _refln_F_squared_calc 
 _refln_F_squared_meas 
 _refln_F_squared_sigma 
 _refln_observed_status 
   2   0   0     1371.55     1360.76     13.95 o 
   4   0   0     1095.00     1131.24     17.58 o 
   6   0   0        3.27        4.79      1.00 o 
   8   0   0       15.07       10.84      1.50 o 
  10   0   0      110.36      113.07     10.53 o 
  12   0   0      320.50      316.08     16.80 o 
  14   0   0        3.12        2.59      3.67 o 
   1   1   0       32.33       25.32      0.95 o 
   2   1   0       12.27        6.69      0.66 o 
   3   1   0       20.84       21.45      1.49 o 
   4   1   0       36.93       39.99      1.87 o 
   5   1   0      111.90       97.17      4.15 o 
   6   1   0       12.79       16.89      1.00 o 
   7   1   0        0.76       -0.03      0.43 o 
   8   1   0       47.22       46.51      2.22 o 
   9   1   0      171.37      175.24      4.92 o 
  10   1   0      381.91      406.14      8.07 o 
  11   1   0       78.47       77.00      4.85 o 
  12   1   0       15.93       17.35      2.66 o 
  13   1   0        1.32        2.47      1.85 o 
  14   1   0       50.30       50.90      6.34 o 
  15   1   0        3.08        1.13      2.33 o 
   0   2   0     5943.75     5792.05     55.95 o 
   1   2   0      246.30      219.51      3.10 o 
   2   2   0      114.78       98.73      2.01 o 
   3   2   0      190.35      181.50      2.72 o 
   4   2   0     1420.92     1587.14     14.31 o 
   5   2   0      575.09      690.40      9.28 o 
   6   2   0       89.07       89.72      2.81 o 
   7   2   0       55.28       65.01      3.98 o 
   8   2   0      264.66      274.55      6.40 o 
   9   2   0      360.84      371.45      7.94 o 
  10   2   0      506.44      496.88      9.69 o 
  11   2   0       85.52       82.28      4.45 o 
  12   2   0        2.91        2.85      1.79 o 
  13   2   0        7.27        7.81      4.74 o 
  14   2   0       39.14       31.78      4.00 o 
   1   3   0        7.27        7.42      0.97 o 
   2   3   0       38.91       50.09      1.82 o 
   3   3   0      279.19      258.75      3.97 o 
   4   3   0      634.49      681.84      7.80 o 
   5   3   0      366.95      338.96      7.11 o 
   6   3   0       41.88       38.28      2.72 o 
   7   3   0       21.57       19.35      2.33 o 
   8   3   0       44.93       46.13      3.28 o 
   9   3   0       44.11       43.45      3.35 o 
  10   3   0       79.93       94.19      6.31 o 
  11   3   0       17.20       17.29      2.45 o 
  12   3   0        7.68        6.04      1.98 o 
  13   3   0       26.25       28.59      4.76 o 
  14   3   0        6.91       12.14      3.70 o 
   0   4   0      218.18      209.30      5.80 o 
   1   4   0        5.69       11.52      1.21 o 
   2   4   0       25.88       34.52      1.85 o 
   3   4   0      186.15      194.53      4.20 o 
   4   4   0      165.69      164.11      4.08 o 
   5   4   0      228.05      238.79      6.10 o 
   6   4   0        0.00        1.74      1.20 o 
   7   4   0        1.77        0.50      1.22 o 
   8   4   0       10.57        5.72      1.70 o 
   9   4   0      594.64      562.54     11.21 o 
  10   4   0        6.37        6.82      1.90 o 
  11   4   0       18.81       17.84      2.68 o 
  12   4   0       17.28       15.63      3.08 o 
  13   4   0       31.97       37.48      5.59 o 
   1   5   0       10.83       16.02      1.63 o 
   2   5   0      126.62      127.44      4.05 o 
   3   5   0      136.74      118.45      5.17 o 
   4   5   0       15.92       13.34      2.56 o 
   5   5   0        2.24        0.29      3.09 o 
   6   5   0       16.62       15.79      2.99 o 
   7   5   0       18.96       25.38      4.83 o 
   8   5   0        0.41       -1.69      1.69 o 
   9   5   0       52.90       59.84      5.43 o 
  10   5   0        0.40       -1.68      3.66 o 
  11   5   0        0.11        0.04      2.05 o 
   0   6   0      613.87      659.06     23.86 o 
   1   6   0       34.14       34.20      5.67 o 
   2   6   0      350.49      345.64      9.49 o 
   3   6   0        2.07       -0.54      2.11 o 
   4   6   0       19.23       21.76      4.15 o 
   5   6   0       25.76       27.24      5.35 o 
   6   6   0       10.00        9.53      3.13 o 
   7   6   0        2.86       -0.05      2.49 o 
   8   6   0       19.18       29.56      7.72 o 
   9   6   0        0.09       -0.62      2.68 o 
   1   7   0        0.01        4.55      3.35 o 
   2   7   0        7.25        9.62      4.63 o 
   3   7   0        0.88       -1.79      2.20 o 
   4   7   0        7.63        5.83      2.99 o 
   5   7   0       15.92       17.41      6.54 o 
 -15   0   1       19.53       14.09      5.35 o 
 -13   0   1       49.74       50.96      8.34 o 
 -11   0   1        4.50        4.56      1.79 o 
  -9   0   1      353.70      361.54      9.95 o 
  -7   0   1      358.76      376.91      7.01 o 
  -5   0   1     1101.29     1065.47     16.45 o 
  -3   0   1      967.50     1081.29     15.12 o 
  -1   0   1      338.07      363.05      7.42 o 
   1   0   1        2.31       -0.54      0.54 o 
   3   0   1      586.91      610.32      9.79 o 
   5   0   1      342.62      345.68      9.96 o 
   7   0   1      271.53      207.02      4.79 o 
   9   0   1       82.04       91.02      4.73 o 
  11   0   1       68.42       75.16      5.14 o 
  13   0   1       50.79       34.44      7.14 o 
  15   0   1       27.82       25.54      6.74 o 
 -15   1   1        3.17        4.04      2.60 o 
 -14   1   1        7.73        2.90      2.62 o 
 -13   1   1      198.28      202.38      7.69 o 
 -12   1   1      214.77      206.25     10.91 o 
 -11   1   1      174.90      176.95      6.57 o 
 -10   1   1      102.89       95.67      4.04 o 
  -9   1   1      410.10      428.31      8.66 o 
  -8   1   1      615.25      684.20     10.25 o 
  -7   1   1        0.79        3.49      0.94 o 
  -6   1   1        4.68        2.87      0.86 o 
  -5   1   1      468.22      524.74      7.52 o 
  -4   1   1       36.33       38.72      1.80 o 
  -3   1   1     1106.51     1063.20     11.08 o 
  -2   1   1     1183.72     1245.31     11.88 o 
  -1   1   1       22.71       17.95      0.71 o 
   0   1   1    18873.32    15728.08    210.09 o 
   1   1   1       57.96       48.97      1.52 o 
   2   1   1       15.75       19.64      0.87 o 
   3   1   1       68.97       61.80      2.35 o 
   4   1   1      438.95      426.67      5.08 o 
   5   1   1     2900.35     3105.55     25.11 o 
   6   1   1     1339.44     1317.07     13.62 o 
   7   1   1      124.54      113.73      2.92 o 
   8   1   1      113.47      117.94      3.52 o 
   9   1   1      920.54      916.51     12.80 o 
  10   1   1      409.70      411.31      9.88 o 
  11   1   1       48.26       47.96      4.07 o 
  12   1   1       52.35       60.70      4.65 o 
  13   1   1       44.09       37.69      5.16 o 
  14   1   1       30.33       29.93      4.87 o 
  15   1   1        3.13        2.11      2.59 o 
 -14   2   1       11.02       14.53      2.89 o 
 -13   2   1       17.82       17.21      3.05 o 
 -12   2   1       90.63       77.16      5.46 o 
 -11   2   1        1.52        0.92      1.32 o 
 -10   2   1      186.97      198.93      5.93 o 
  -9   2   1       14.74       11.79      2.34 o 
  -8   2   1      797.59      771.68     13.39 o 
  -7   2   1       13.76       11.98      1.28 o 
  -6   2   1       60.89       54.54      2.27 o 
  -5   2   1      705.71      732.13      8.39 o 
  -4   2   1      207.84      199.81      3.55 o 
  -3   2   1      212.40      218.77      3.59 o 
  -2   2   1       18.96       14.87      0.96 o 
  -1   2   1       20.74       16.74      1.04 o 
   0   2   1      193.85      172.89      2.77 o 
   1   2   1        0.00       -0.45      0.48 o 
   2   2   1     2810.76     3092.35     25.40 o 
   3   2   1      536.11      539.34      5.39 o 
   4   2   1      658.29      791.16      8.25 o 
   5   2   1      475.54      490.89      6.03 o 
   6   2   1        0.06        0.00      0.80 o 
   7   2   1       78.07       69.45      3.06 o 
   8   2   1      161.41      154.95      4.75 o 
   9   2   1      307.02      281.21      6.78 o 
  10   2   1       47.19       42.79      3.29 o 
  11   2   1       90.27       79.18      5.28 o 
  12   2   1       61.02       51.96      4.68 o 
  13   2   1       69.51       75.61      5.88 o 
  14   2   1        0.02        3.97      1.96 o 
 -14   3   1        5.96        8.27      2.51 o 
 -13   3   1       12.92       13.66      2.86 o 
 -12   3   1        0.82        1.98      1.68 o 
 -11   3   1        4.13        3.85      1.68 o 
 -10   3   1       13.74       13.20      2.12 o 
  -9   3   1        0.01       -0.87      1.14 o 
  -8   3   1       92.22       86.16      4.15 o 
  -7   3   1        0.02        0.93      1.00 o 
  -6   3   1       14.36       17.22      1.96 o 
  -5   3   1      325.11      355.37      5.61 o 
  -4   3   1      990.30     1031.86     11.06 o 
  -3   3   1      439.62      433.06      5.45 o 
  -2   3   1       91.59      122.05      2.69 o 
  -1   3   1        6.76        3.29      0.77 o 
   0   3   1      238.21      269.93      4.81 o 
   1   3   1        0.24        1.47      0.67 o 
   2   3   1      185.26      206.98      3.50 o 
   3   3   1       11.89       13.89      1.10 o 
   4   3   1     1058.31     1124.47     10.27 o 
   5   3   1       29.12       33.98      2.51 o 
   6   3   1       63.56       53.64      3.70 o 
   7   3   1        1.42        0.02      0.94 o 
   8   3   1       25.66       24.73      2.50 o 
   9   3   1      493.85      512.37     11.52 o 
  10   3   1       10.72       12.97      3.73 o 
  11   3   1      143.82      149.82      8.98 o 
  12   3   1        8.02        8.44      2.90 o 
  13   3   1       23.16       35.73      5.01 o 
  14   3   1        0.86        0.65      2.45 o 
 -13   4   1       41.58       49.44      5.31 o 
 -12   4   1       46.22       49.33      5.08 o 
 -11   4   1       24.08       25.31      3.75 o 
 -10   4   1        5.22        4.91      2.74 o 
  -9   4   1      110.62      111.32      5.03 o 
  -8   4   1      442.69      437.43      9.41 o 
  -7   4   1       39.98       41.68      3.30 o 
  -6   4   1        1.22        2.15      1.70 o 
  -5   4   1        3.43        5.53      1.50 o 
  -4   4   1      187.43      192.17      7.98 o 
  -3   4   1      113.37       90.71      2.68 o 
  -2   4   1       33.79       36.27      1.94 o 
  -1   4   1        0.13        1.88      0.72 o 
   0   4   1       57.80       46.89      2.12 o 
   1   4   1        4.00        4.81      0.96 o 
   2   4   1       76.16       59.36      2.30 o 
   3   4   1      134.72      149.50      3.92 o 
   4   4   1      120.40      121.61      3.55 o 
   5   4   1        0.99       -0.60      1.01 o 
   6   4   1       22.35       30.49      3.81 o 
   7   4   1        0.02       -0.61      1.16 o 
   8   4   1       62.07       56.82      3.92 o 
   9   4   1        0.01        2.15      1.47 o 
  10   4   1       73.16       71.71      4.63 o 
  11   4   1        7.66        6.58      1.99 o 
  12   4   1       52.03       52.26      4.36 o 
 -11   5   1        2.62        5.02      3.67 o 
 -10   5   1        2.67        0.63      3.06 o 
  -9   5   1       89.61       98.16      6.77 o 
  -8   5   1        3.92        0.94      2.04 o 
  -7   5   1       91.03       84.38      5.85 o 
  -6   5   1      111.44      100.26      6.06 o 
  -5   5   1        1.62        3.15      1.83 o 
  -4   5   1        0.14        0.51      1.52 o 
  -3   5   1      228.24      225.97     16.63 o 
  -2   5   1      475.41      430.62      8.63 o 
  -1   5   1        1.39        1.92      1.02 o 
   0   5   1      181.28      164.24      4.41 o 
   1   5   1       96.03       90.97      3.03 o 
   2   5   1       10.72       12.44      1.71 o 
   3   5   1      106.10      101.54      3.70 o 
   4   5   1        6.80        6.82      1.75 o 
   5   5   1        6.97        8.57      1.84 o 
   6   5   1       73.58       65.82      5.05 o 
   7   5   1       59.70       63.07      5.17 o 
   8   5   1       65.34       62.35      5.32 o 
   9   5   1      102.04      100.99     11.81 o 
  10   5   1      376.80      384.67     11.76 o 
  11   5   1        0.84        0.69      2.18 o 
  -9   6   1        0.21        0.81      2.55 o 
  -8   6   1       11.49       11.04      3.12 o 
  -7   6   1        7.15        5.93      4.60 o 
  -6   6   1        9.44        9.32      2.70 o 
  -5   6   1      102.42      100.29      8.26 o 
  -4   6   1       72.39       87.22      7.14 o 
  -3   6   1       12.49       15.77      3.48 o 
  -2   6   1      318.98      327.23      9.22 o 
  -1   6   1      251.65      236.11      7.69 o 
   0   6   1       69.05       65.83      5.88 o 
   1   6   1      122.30      119.91      5.65 o 
   2   6   1       63.16       77.07      8.56 o 
   3   6   1       66.91       62.94      6.13 o 
   4   6   1        9.14        6.99      2.75 o 
   5   6   1       32.95       35.94      5.09 o 
   6   6   1        0.17       -0.12      2.06 o 
   7   6   1       49.00       52.97      6.36 o 
   8   6   1        0.02        2.85      2.78 o 
   9   6   1       11.31       17.33      4.48 o 
  -5   7   1       11.83        5.15      9.44 o 
  -4   7   1       51.46       62.98      6.84 o 
  -3   7   1        3.11       -2.71      2.71 o 
  -2   7   1        2.30       -3.07      3.07 o 
  -1   7   1       53.98       48.06      5.56 o 
   0   7   1       49.19       51.87      5.88 o 
   1   7   1        0.46        6.98      3.51 o 
   2   7   1        0.89        0.72      2.55 o 
   3   7   1        0.61        2.24      2.36 o 
   4   7   1       62.30       59.09      6.59 o 
   5   7   1       43.80       50.61      6.56 o 
 -14   0   2        0.00        1.04      3.43 o 
 -12   0   2      961.80      878.55     19.08 o 
 -10   0   2       99.66       81.94      6.78 o 
  -8   0   2      132.83      137.38      5.33 o 
  -6   0   2      817.55      907.92     15.61 o 
  -4   0   2     1271.65     1249.43     18.04 o 
  -2   0   2     2780.51     2638.51     46.05 o 
   0   0   2     9127.44     8636.88    104.21 o 
   2   0   2     9433.46     8956.96    102.61 o 
   4   0   2       64.87       67.83      2.15 o 
   6   0   2     6059.26     6830.79     67.08 o 
   8   0   2       33.62       47.58      2.95 o 
  10   0   2        0.00       -0.97      1.16 o 
  12   0   2       28.12       31.32      6.38 o 
  14   0   2        2.30       -2.87      2.87 o 
 -15   1   2       26.83       25.48      4.68 o 
 -14   1   2       23.23       18.25      3.00 o 
 -13   1   2       77.59       74.23      5.31 o 
 -12   1   2       29.20       31.22      3.48 o 
 -11   1   2      299.41      293.02      8.54 o 
 -10   1   2       38.76       35.93      2.81 o 
  -9   1   2       19.33       19.79      2.03 o 
  -8   1   2      351.73      322.25      6.55 o 
  -7   1   2      143.13      168.94      4.37 o 
  -6   1   2       93.69       94.66      3.98 o 
  -5   1   2      338.88      359.38      6.90 o 
  -4   1   2      910.75      932.40     12.27 o 
  -3   1   2      172.70      176.18      3.24 o 
  -2   1   2        0.84        0.26      0.51 o 
  -1   1   2        4.26        1.87      0.80 o 
   0   1   2        5.08        8.49      0.76 o 
   1   1   2       21.52       16.03      0.87 o 
   2   1   2     6231.70     6458.05     58.86 o 
   3   1   2        0.14        0.42      0.61 o 
   4   1   2      111.08       90.60      3.02 o 
   5   1   2      396.62      394.59      5.17 o 
   6   1   2      733.34      773.55     12.24 o 
   7   1   2        6.75        5.25      0.85 o 
   8   1   2      249.51      252.61      4.74 o 
   9   1   2       96.74       97.68      3.88 o 
  10   1   2       95.77       89.77      8.23 o 
  11   1   2        8.00        9.24      2.07 o 
  12   1   2        1.60        2.96      2.08 o 
  13   1   2       44.03       42.25      5.49 o 
  14   1   2        7.23        2.97      2.70 o 
  15   1   2        0.24        2.49      2.77 o 
 -14   2   2        1.29        6.29      2.21 o 
 -13   2   2        1.37        1.15      1.71 o 
 -12   2   2       60.87       64.58      5.10 o 
 -11   2   2       14.35       14.01      2.23 o 
 -10   2   2       76.52       75.95      4.20 o 
  -9   2   2      218.16      189.42      7.48 o 
  -8   2   2      593.89      612.67     11.54 o 
  -7   2   2       67.60       62.66      2.51 o 
  -6   2   2      593.84      575.78      8.12 o 
  -5   2   2      186.78      194.80      5.40 o 
  -4   2   2      734.57      736.17      9.06 o 
  -3   2   2      543.74      545.75      6.42 o 
  -2   2   2      224.91      213.25      3.41 o 
  -1   2   2      464.91      506.29      5.27 o 
   0   2   2      222.37      207.46      3.05 o 
   1   2   2      407.88      408.29      4.53 o 
   2   2   2     1803.71     1793.13     13.84 o 
   3   2   2      172.33      175.69      3.57 o 
   4   2   2      115.40      123.29      2.53 o 
   5   2   2      265.31      265.79      5.48 o 
   6   2   2      174.38      180.15      7.49 o 
   7   2   2       72.67       74.38      4.15 o 
   8   2   2      117.49      111.95      4.08 o 
   9   2   2       50.68       48.55      3.29 o 
  10   2   2      608.93      623.64     11.13 o 
  11   2   2      165.51      158.37      6.63 o 
  12   2   2        3.73        4.26      2.01 o 
  13   2   2        7.22        7.28      3.04 o 
  14   2   2       16.30       14.05      4.25 o 
 -14   3   2        7.56        4.74      2.17 o 
 -13   3   2        4.39        6.31      2.15 o 
 -12   3   2       48.06       57.32      4.38 o 
 -11   3   2       28.62       29.89      3.17 o 
 -10   3   2       75.91       78.82      4.53 o 
  -9   3   2        6.65       10.23      2.05 o 
  -8   3   2       40.53       40.57      3.08 o 
  -7   3   2       12.86       20.90      2.22 o 
  -6   3   2      164.00      160.20      5.36 o 
  -5   3   2       12.66       11.27      1.25 o 
  -4   3   2      105.79       92.98      2.72 o 
  -3   3   2     1960.84     2096.67     18.84 o 
  -2   3   2       69.83       83.12      2.26 o 
  -1   3   2       19.69       21.71      1.39 o 
   0   3   2      373.78      381.07      5.06 o 
   1   3   2      263.36      282.28      4.21 o 
   2   3   2     1957.27     2076.47     16.67 o 
   3   3   2      198.73      202.19      3.51 o 
   4   3   2      475.41      522.84      7.07 o 
   5   3   2      300.56      271.79      6.04 o 
   6   3   2       95.23       84.96      3.57 o 
   7   3   2       28.13       30.44      3.06 o 
   8   3   2       13.65       13.56      2.07 o 
   9   3   2        0.01        0.39      1.98 o 
  10   3   2      195.18      203.47      6.93 o 
  11   3   2        2.34       -0.41      1.33 o 
  12   3   2       94.52       84.11      6.12 o 
  13   3   2        0.00        0.41      2.83 o 
 -13   4   2       32.25       29.32      7.47 o 
 -12   4   2      134.56      148.33      7.82 o 
 -11   4   2       57.63       52.41      5.17 o 
 -10   4   2       31.13       38.13      4.51 o 
  -9   4   2      101.01       98.74      6.23 o 
  -8   4   2       32.80       25.71      3.41 o 
  -7   4   2        2.48        4.67      2.01 o 
  -6   4   2      106.42      110.85      4.42 o 
  -5   4   2        0.05        0.26      1.30 o 
  -4   4   2       37.03       39.00      2.79 o 
  -3   4   2      416.72      419.40      6.00 o 
  -2   4   2      124.46      125.41      3.12 o 
  -1   4   2       15.65       15.85      1.41 o 
   0   4   2      132.08      115.24      3.03 o 
   1   4   2       24.10       24.37      1.67 o 
   2   4   2      314.78      336.32      5.18 o 
   3   4   2        1.30        2.75      1.00 o 
   4   4   2       28.12       32.37      2.65 o 
   5   4   2      128.28      132.17      5.23 o 
   6   4   2        0.44       -0.95      0.95 o 
   7   4   2       23.96       24.68      2.68 o 
   8   4   2        2.56        4.50      1.55 o 
   9   4   2      316.48      295.34      7.92 o 
  10   4   2      179.03      170.84      8.16 o 
  11   4   2        6.49       11.18      2.18 o 
  12   4   2       15.28       16.27      2.63 o 
 -11   5   2        9.42       16.50      3.98 o 
 -10   5   2       57.07       54.66      5.56 o 
  -9   5   2       49.72       52.83      5.35 o 
  -8   5   2       13.84       12.67      2.89 o 
  -7   5   2        0.03       -1.49      1.49 o 
  -6   5   2        5.99        4.43      2.07 o 
  -5   5   2       20.94       18.69      3.06 o 
  -4   5   2       10.75        9.88      2.41 o 
  -3   5   2      249.13      240.48      6.48 o 
  -2   5   2      174.59      170.03      4.64 o 
  -1   5   2      345.56      344.33      6.59 o 
   0   5   2      500.15      487.31      7.95 o 
   1   5   2      139.25      139.54      4.74 o 
   2   5   2        6.73        5.11      1.49 o 
   3   5   2        0.34        3.93      1.61 o 
   4   5   2       99.49       85.96      4.27 o 
   5   5   2       23.85       21.70      2.54 o 
   6   5   2        0.15       -1.10      1.10 o 
   7   5   2        1.41        0.57      1.40 o 
   8   5   2        6.04        7.43      1.98 o 
   9   5   2        0.02        1.06      1.94 o 
  10   5   2       30.19       34.60      4.64 o 
  11   5   2        1.31        2.11      2.35 o 
  -9   6   2        1.24        3.39      2.72 o 
  -8   6   2       15.37       16.31      3.66 o 
  -7   6   2        0.01       -2.05      2.09 o 
  -6   6   2        0.57       -1.59      1.59 o 
  -5   6   2       26.97       33.69      4.14 o 
  -4   6   2        5.35        3.45      2.34 o 
  -3   6   2       83.01       92.79      5.82 o 
  -2   6   2      459.22      433.14      9.42 o 
  -1   6   2       12.04       17.98      3.29 o 
   0   6   2      480.21      473.58     14.36 o 
   1   6   2      337.53      343.53      9.47 o 
   2   6   2        8.78        8.16      2.76 o 
   3   6   2       12.42       12.05      3.05 o 
   4   6   2       75.02       65.49      6.45 o 
   5   6   2       19.80       21.75      5.55 o 
   6   6   2       28.96       38.51      5.44 o 
   7   6   2        5.04        8.18      3.00 o 
   8   6   2       31.98       26.58      5.53 o 
   9   6   2       20.87       26.14      7.42 o 
  -5   7   2       25.88       28.98      5.14 o 
  -4   7   2        3.31        4.73      2.71 o 
  -3   7   2        8.33       10.57      4.43 o 
  -2   7   2       26.48       34.32      7.22 o 
  -1   7   2       27.24       27.52      7.54 o 
   0   7   2        0.44        1.61      2.20 o 
   1   7   2       25.00       16.64      5.39 o 
   2   7   2       28.80       20.15      5.67 o 
   3   7   2       13.14        7.78      2.96 o 
   4   7   2        3.25        4.32      2.99 o 
   5   7   2        0.46        3.25      4.55 o 
 -15   0   3        3.53        8.94      4.03 o 
 -13   0   3      278.81      305.79     17.44 o 
 -11   0   3      154.28      157.01      9.78 o 
  -9   0   3       36.26       47.26      4.19 o 
  -7   0   3       54.29       45.23      3.51 o 
  -5   0   3      132.51      159.81      5.12 o 
  -3   0   3     8891.93     8845.41    147.49 o 
  -1   0   3     1074.16     1218.56     22.87 o 
   1   0   3      208.00      233.77      4.47 o 
   3   0   3        0.21       -0.68      0.68 o 
   5   0   3       22.89       23.52      2.56 o 
   7   0   3     2377.50     2590.55     28.30 o 
   9   0   3        6.27        5.13      1.66 o 
  11   0   3       58.37       41.22      7.30 o 
  13   0   3       57.83       42.70      8.02 o 
  15   0   3       18.05       17.48      6.15 o 
 -15   1   3        4.79        4.67      3.07 o 
 -14   1   3       35.17       40.57      4.29 o 
 -13   1   3      164.40      163.66      9.10 o 
 -12   1   3      108.66      105.55      5.40 o 
 -11   1   3      191.31      181.87      8.86 o 
 -10   1   3       41.65       32.88      2.70 o 
  -9   1   3        5.33        4.14      1.18 o 
  -8   1   3      450.35      431.13      7.78 o 
  -7   1   3       75.20       67.78      3.36 o 
  -6   1   3     1186.40     1211.01     16.36 o 
  -5   1   3        5.99       12.47      3.59 o 
  -4   1   3       61.65       51.18      2.36 o 
  -3   1   3    23933.32    22808.57    224.00 o 
  -2   1   3    21502.13    20276.29    297.64 o 
  -1   1   3      637.24      663.96      8.53 o 
   0   1   3     1196.99     1246.18     17.81 o 
   1   1   3        7.45        7.25      0.83 o 
   2   1   3       15.08       18.14      1.24 o 
   3   1   3        2.76        5.64      0.66 o 
   4   1   3      259.06      222.99      3.40 o 
   5   1   3     1091.35     1136.78     11.02 o 
   6   1   3     1366.30     1669.00     15.38 o 
   7   1   3      159.63      172.81      4.60 o 
   8   1   3       30.81       35.78      2.43 o 
   9   1   3       19.50       29.47      2.49 o 
  10   1   3      430.76      439.06     10.33 o 
  11   1   3      509.90      495.55     11.63 o 
  12   1   3        7.75        3.13      1.63 o 
  13   1   3       13.58       24.16      4.42 o 
  14   1   3        1.18        2.13      2.44 o 
 -14   2   3        3.06        3.03      2.06 o 
 -13   2   3       46.50       44.67      5.40 o 
 -12   2   3        2.14        1.25      1.87 o 
 -11   2   3      289.00      283.08     10.32 o 
 -10   2   3       10.61       10.35      1.84 o 
  -9   2   3       27.05       28.95      2.62 o 
  -8   2   3        3.48        8.69      1.27 o 
  -7   2   3      252.72      255.51      5.00 o 
  -6   2   3      418.28      434.18      9.73 o 
  -5   2   3        1.10        2.59      0.77 o 
  -4   2   3      417.38      420.17      6.29 o 
  -3   2   3     1135.03     1126.06     14.50 o 
  -2   2   3       95.42      102.21      2.51 o 
  -1   2   3       97.58       84.50      3.76 o 
   0   2   3        1.36        4.57      0.79 o 
   1   2   3       64.94       59.99      1.73 o 
   2   2   3     1792.52     1924.51     16.18 o 
   3   2   3        5.69       10.05      0.99 o 
   4   2   3       90.57      124.80      4.58 o 
   5   2   3        1.05        1.71      0.75 o 
   6   2   3        0.66       -0.16      0.68 o 
   7   2   3      433.09      402.06      7.67 o 
   8   2   3      320.70      357.72      7.62 o 
   9   2   3        0.04        1.24      1.75 o 
  10   2   3      365.82      347.81      9.10 o 
  11   2   3       17.81       13.15      2.55 o 
  12   2   3      166.59      156.72      6.87 o 
  13   2   3        3.93        8.48      2.44 o 
  14   2   3       10.19        5.74      3.30 o 
 -14   3   3        6.65        9.30      3.10 o 
 -13   3   3        6.04       -0.31      2.24 o 
 -12   3   3        3.18        3.23      1.58 o 
 -11   3   3       88.00       87.80      4.96 o 
 -10   3   3       43.55       37.03      3.31 o 
  -9   3   3        0.34       -0.66      1.08 o 
  -8   3   3       22.23       30.75      3.05 o 
  -7   3   3       64.61       64.49      3.91 o 
  -6   3   3        4.23        3.27      0.88 o 
  -5   3   3       29.03       37.50      2.09 o 
  -4   3   3       53.93       61.35      2.95 o 
  -3   3   3      338.52      371.62      5.61 o 
  -2   3   3      108.04       92.69      2.58 o 
  -1   3   3       42.58       51.86      2.61 o 
   0   3   3       80.62       87.56      2.32 o 
   1   3   3      167.49      197.26      3.45 o 
   2   3   3     3352.26     3680.99     27.13 o 
   3   3   3      172.41      185.83      4.70 o 
   4   3   3      345.06      332.28      6.20 o 
   5   3   3       62.03       49.96      3.29 o 
   6   3   3        0.49       -0.83      2.02 o 
   7   3   3        9.21        4.52      2.61 o 
   8   3   3      257.64      233.46      8.92 o 
   9   3   3        0.06       -1.23      1.23 o 
  10   3   3       52.97       51.56      4.02 o 
  11   3   3       90.25       85.00      4.93 o 
  12   3   3       56.91       63.51      8.18 o 
  13   3   3        1.82        5.20      3.47 o 
 -13   4   3       19.93       22.96      4.21 o 
 -12   4   3        1.46       -0.60      1.94 o 
 -11   4   3        0.24       -2.62      2.62 o 
 -10   4   3        0.13        0.00      2.09 o 
  -9   4   3       21.03       21.81      3.42 o 
  -8   4   3        0.66        0.20      1.78 o 
  -7   4   3        2.13       -0.21      1.50 o 
  -6   4   3        0.75       -1.45      1.78 o 
  -5   4   3      285.32      297.59      8.54 o 
  -4   4   3       18.30       20.41      2.11 o 
  -3   4   3      156.37      143.73      4.41 o 
  -2   4   3       79.37       80.45      2.56 o 
  -1   4   3       48.80       48.01      2.48 o 
   0   4   3        0.91       -0.67      0.67 o 
   1   4   3       33.79       41.33      2.05 o 
   2   4   3      425.97      385.99      6.50 o 
   3   4   3        1.12        0.97      1.06 o 
   4   4   3        3.18        3.24      1.44 o 
   5   4   3        0.28        1.05      1.23 o 
   6   4   3        0.11        1.04      1.18 o 
   7   4   3       81.78       78.42      5.58 o 
   8   4   3       96.86       91.08      7.10 o 
   9   4   3      213.21      210.87      6.92 o 
  10   4   3       54.37       56.00      4.19 o 
  11   4   3        0.25        3.06      1.67 o 
  12   4   3       28.75       37.38      3.79 o 
 -11   5   3      100.81      112.99      7.83 o 
 -10   5   3        3.32       -0.65      3.18 o 
  -9   5   3       10.96       11.50      3.04 o 
  -8   5   3        0.22       -0.22      1.97 o 
  -7   5   3        8.39        9.40      2.75 o 
  -6   5   3      194.94      200.86      7.80 o 
  -5   5   3        0.24        0.17      1.59 o 
  -4   5   3        4.80        1.70      1.66 o 
  -3   5   3      284.50      280.39     10.37 o 
  -2   5   3      900.31      899.00     11.83 o 
  -1   5   3      631.39      599.03      9.15 o 
   0   5   3      275.32      246.69      5.54 o 
   1   5   3       71.53       75.12      3.81 o 
   2   5   3        0.05       -0.83      1.07 o 
   3   5   3       17.17       17.28      2.74 o 
   4   5   3        0.03       -0.04      1.46 o 
   5   5   3       29.47       30.75      3.62 o 
   6   5   3      101.33       82.39      5.26 o 
   7   5   3      205.06      193.62      6.55 o 
   8   5   3        0.12       -0.32      1.35 o 
   9   5   3        4.16       -0.37      1.83 o 
  10   5   3       42.14       40.99      3.97 o 
  11   5   3        3.14        1.10      2.32 o 
  -9   6   3        0.16       -0.33      2.44 o 
  -8   6   3        1.94        2.57      3.39 o 
  -7   6   3        7.56        7.23      3.02 o 
  -6   6   3        0.34       -2.39      3.26 o 
  -5   6   3       68.41       72.27      5.74 o 
  -4   6   3        0.45        1.43      1.86 o 
  -3   6   3        0.54        0.86      1.83 o 
  -2   6   3       51.15       50.91      3.84 o 
  -1   6   3      130.68      127.76      5.98 o 
   0   6   3      129.27      127.03      7.74 o 
   1   6   3      154.13      151.53      5.46 o 
   2   6   3        1.86        1.58      3.17 o 
   3   6   3       35.12       31.31      4.52 o 
   4   6   3       46.06       38.59      5.10 o 
   5   6   3       76.03       83.02      7.45 o 
   6   6   3        1.83       -1.96      1.96 o 
   7   6   3        1.77        2.99      6.28 o 
   8   6   3        0.19        1.28      2.68 o 
  -5   7   3       50.34       59.39      6.83 o 
  -4   7   3        4.19        8.98      4.19 o 
  -3   7   3       32.19       30.09      6.70 o 
  -2   7   3        0.71       -0.36      2.91 o 
  -1   7   3       77.20       90.75      7.55 o 
   0   7   3       19.30       17.20      3.60 o 
   1   7   3       31.02       33.12      7.02 o 
   2   7   3        1.70        1.26      2.47 o 
   3   7   3        7.59       11.94      3.34 o 
   4   7   3       43.45       45.84      5.98 o 
   5   7   3        0.27        3.22      5.27 o 
 -14   0   4      330.80      321.43     18.40 o 
 -12   0   4       80.72       76.26      9.30 o 
 -10   0   4       76.29       97.85      8.26 o 
  -8   0   4       51.90       61.24      4.95 o 
  -6   0   4        0.90       -1.28      1.28 o 
  -4   0   4      558.80      595.17     15.52 o 
  -2   0   4    52854.48    39904.11    680.77 o 
   0   0   4     1742.61     1803.90     22.83 o 
   2   0   4     3870.89     4064.82     84.06 o 
   4   0   4     4876.05     4939.31     59.75 o 
   6   0   4      966.66     1091.89     17.93 o 
   8   0   4        9.24       21.77      3.27 o 
  10   0   4        5.33        6.23      3.51 o 
  12   0   4      150.28      135.43     11.41 o 
  14   0   4       16.83       11.81      4.63 o 
 -15   1   4        1.56        2.97      2.63 o 
 -14   1   4        7.36        8.45      2.32 o 
 -13   1   4      100.47      107.35      7.38 o 
 -12   1   4      103.66      100.28      5.53 o 
 -11   1   4      358.04      337.83      9.22 o 
 -10   1   4      319.19      340.68      7.50 o 
  -9   1   4       12.56       13.04      1.74 o 
  -8   1   4       55.43       49.31      3.52 o 
  -7   1   4        0.41        2.40      1.75 o 
  -6   1   4       45.90       31.69      2.52 o 
  -5   1   4      420.14      440.96      7.99 o 
  -4   1   4     1150.80     1250.54     29.06 o 
  -3   1   4       79.71       72.28      2.20 o 
  -2   1   4        3.09       -0.78      0.78 o 
  -1   1   4       15.62       10.41      1.97 o 
   0   1   4       16.91        7.30      0.84 o 
   1   1   4        2.63        1.09      0.77 o 
   2   1   4       64.01       61.08      1.73 o 
   3   1   4        2.22        2.40      0.58 o 
   4   1   4      126.03      126.59      2.52 o 
   5   1   4       34.16       36.44      1.65 o 
   6   1   4        0.47        1.52      0.83 o 
   7   1   4       59.29       58.94      2.23 o 
   8   1   4        0.70        0.78      0.85 o 
   9   1   4       12.48       12.71      1.75 o 
  10   1   4       84.64       87.01      4.77 o 
  11   1   4       18.40       21.41      2.87 o 
  12   1   4       63.82       62.75      9.94 o 
  13   1   4        0.19        1.96      2.26 o 
  14   1   4        0.00       -1.46      2.02 o 
 -14   2   4        5.09        9.12      2.32 o 
 -13   2   4       21.56       23.73      3.25 o 
 -12   2   4       22.85       24.76      3.38 o 
 -11   2   4        6.23        4.86      1.79 o 
 -10   2   4      238.47      243.17      6.67 o 
  -9   2   4        4.37        2.73      1.26 o 
  -8   2   4       42.39       45.73      2.54 o 
  -7   2   4       59.05       48.92      2.43 o 
  -6   2   4      715.74      750.98      9.26 o 
  -5   2   4       17.75       19.02      1.64 o 
  -4   2   4       80.53       77.52      2.54 o 
  -3   2   4       40.69       36.25      1.71 o 
  -2   2   4     1473.76     1656.77     16.11 o 
  -1   2   4       53.20       55.72      5.24 o 
   0   2   4      184.01      196.03      3.43 o 
   1   2   4      181.54      192.99      3.17 o 
   2   2   4      916.84     1064.08     12.00 o 
   3   2   4       71.75       70.78      2.60 o 
   4   2   4      748.31      753.19      8.36 o 
   5   2   4        0.02        0.59      0.69 o 
   6   2   4       22.30       19.46      1.97 o 
   7   2   4      557.93      555.18      9.37 o 
   8   2   4      250.22      243.97      6.17 o 
   9   2   4      338.54      333.69     11.06 o 
  10   2   4      289.20      305.73      8.02 o 
  11   2   4       38.49       33.12      4.81 o 
  12   2   4        9.72       13.67      2.41 o 
  13   2   4        6.75       11.99      2.78 o 
  14   2   4        8.05        9.30      3.30 o 
 -14   3   4        2.92        3.50      2.74 o 
 -13   3   4        4.00        7.73      3.17 o 
 -12   3   4        0.25        1.85      1.83 o 
 -11   3   4       23.10       27.08      3.67 o 
 -10   3   4       14.99       16.41      2.30 o 
  -9   3   4       24.64       29.28      2.84 o 
  -8   3   4        7.63       11.97      1.88 o 
  -7   3   4        7.42        8.12      1.64 o 
  -6   3   4       62.60       69.98      3.87 o 
  -5   3   4        1.19        0.90      0.81 o 
  -4   3   4        0.03        2.29      1.63 o 
  -3   3   4      128.91      134.07      3.15 o 
  -2   3   4        1.14        1.51      0.75 o 
  -1   3   4      384.13      378.33      5.39 o 
   0   3   4        1.12        2.90      0.76 o 
   1   3   4      553.96      608.02      6.77 o 
   2   3   4      500.62      547.13      6.32 o 
   3   3   4      497.72      509.19      5.79 o 
   4   3   4       30.51       26.67      1.79 o 
   5   3   4       76.02       70.73      4.01 o 
   6   3   4       82.87       72.08      3.65 o 
   7   3   4     1074.12     1022.86     14.56 o 
   8   3   4      534.18      527.75     10.06 o 
   9   3   4      117.03      108.66      6.33 o 
  10   3   4      124.94      122.16      5.07 o 
  11   3   4      102.57      119.42      5.47 o 
  12   3   4        0.01        0.25      1.61 o 
  13   3   4       33.62       38.59      4.51 o 
 -13   4   4        5.93        3.46      8.68 o 
 -12   4   4        0.09        0.03      2.95 o 
 -11   4   4       17.96       19.41      5.19 o 
 -10   4   4       42.21       34.95      4.30 o 
  -9   4   4      124.95      107.06      6.57 o 
  -8   4   4        4.06        1.60      2.27 o 
  -7   4   4        2.31        5.15      2.10 o 
  -6   4   4      107.02      117.38      5.68 o 
  -5   4   4      294.26      285.74      8.49 o 
  -4   4   4       17.75       21.90      2.27 o 
  -3   4   4        0.00        1.26      1.09 o 
  -2   4   4       67.44       67.44      3.22 o 
  -1   4   4        5.69        9.66      1.33 o 
   0   4   4       78.36       81.20      2.90 o 
   1   4   4       31.65       27.13      1.77 o 
   2   4   4      116.39      127.50      4.30 o 
   3   4   4        0.34        0.00      0.80 o 
   4   4   4       16.01       16.00      2.11 o 
   5   4   4        9.05       10.78      1.83 o 
   6   4   4       36.07       32.53      2.88 o 
   7   4   4     1104.75     1073.33     15.75 o 
   8   4   4      343.50      309.75      7.88 o 
   9   4   4        0.00        1.26      1.33 o 
  10   4   4        2.86        0.94      1.46 o 
  11   4   4       66.29       75.78      4.95 o 
  12   4   4        3.18        6.91      2.98 o 
 -11   5   4       95.22      107.27      9.52 o 
 -10   5   4        1.71       -1.92      1.92 o 
  -9   5   4       64.94       59.94      5.75 o 
  -8   5   4        0.81        3.91      2.17 o 
  -7   5   4      120.60      109.61     10.13 o 
  -6   5   4       31.28       27.57      3.77 o 
  -5   5   4       50.83       50.14      4.67 o 
  -4   5   4       29.68       27.99      3.66 o 
  -3   5   4       18.44       15.50      2.90 o 
  -2   5   4      101.13       95.20      4.21 o 
  -1   5   4        0.01        1.34      1.15 o 
   0   5   4      463.54      438.67     17.92 o 
   1   5   4      105.19       97.95      4.35 o 
   2   5   4        9.69        8.88      1.76 o 
   3   5   4       17.53       18.52      2.75 o 
   4   5   4       33.69       32.50      3.48 o 
   5   5   4        7.75       10.01      2.24 o 
   6   5   4       56.73       49.47      4.43 o 
   7   5   4       52.68       60.25      5.19 o 
   8   5   4        1.50        1.63      1.77 o 
   9   5   4        1.44        1.47      1.81 o 
  10   5   4        7.24        4.29      2.07 o 
  -9   6   4        1.73        7.86      3.12 o 
  -8   6   4        1.72        1.47      2.38 o 
  -7   6   4       32.16       38.68      6.00 o 
  -6   6   4       19.19       20.07      3.64 o 
  -5   6   4       74.03       80.70      7.40 o 
  -4   6   4       46.91       43.98      5.22 o 
  -3   6   4        2.71        2.67      2.11 o 
  -2   6   4      126.50      122.47     10.63 o 
  -1   6   4       39.52       34.30      3.91 o 
   0   6   4       99.02       94.09      5.89 o 
   1   6   4       57.55       57.13      5.06 o 
   2   6   4       31.86       36.27      3.93 o 
   3   6   4       68.00       66.65      5.10 o 
   4   6   4      216.25      205.00      7.78 o 
   5   6   4       14.33       11.41      3.89 o 
   6   6   4       80.01       69.82      7.14 o 
   7   6   4        6.05        6.24      4.83 o 
   8   6   4        3.03        5.42      3.25 o 
  -5   7   4       20.52       22.43      4.71 o 
  -4   7   4      140.40      133.08     13.73 o 
  -3   7   4        5.23        9.46      4.31 o 
  -2   7   4       46.08       51.12      8.82 o 
  -1   7   4        0.00        2.91      2.99 o 
   0   7   4        6.80        5.69      2.57 o 
   1   7   4       44.28       40.14      7.94 o 
   2   7   4       17.66       22.28      4.39 o 
   3   7   4       49.64       42.79      5.79 o 
   4   7   4        1.95        0.95      5.65 o 
 -15   0   5       32.31       44.77      8.98 o 
 -13   0   5       28.27       39.35      7.54 o 
 -11   0   5       38.96       43.89      7.14 o 
  -9   0   5      120.95      133.08      9.22 o 
  -7   0   5      389.84      377.21     14.09 o 
  -3   0   5      676.73      629.45     15.44 o 
  -1   0   5     8274.97     8795.55    101.67 o 
   1   0   5      250.28      300.69     10.12 o 
   3   0   5      342.43      341.38      9.20 o 
   5   0   5      153.06      159.93      5.29 o 
   7   0   5      299.30      283.87      7.97 o 
   9   0   5       25.60       25.47      3.19 o 
  11   0   5        8.98        6.23      3.91 o 
  13   0   5       64.03       56.38      9.54 o 
 -15   1   5        9.72        7.46      4.63 o 
 -14   1   5       49.70       49.68      8.46 o 
 -13   1   5        0.73        3.50      1.98 o 
 -12   1   5       76.02       76.58      5.29 o 
 -11   1   5      188.20      185.36      5.72 o 
 -10   1   5       35.38       37.07      2.95 o 
  -9   1   5      250.21      268.06      8.85 o 
  -8   1   5        0.73        1.27      1.49 o 
  -7   1   5      180.85      162.07      7.81 o 
  -6   1   5      254.61      270.01      6.41 o 
  -5   1   5      642.09      640.75     10.21 o 
  -4   1   5      152.89      128.35      3.22 o 
  -3   1   5       46.06       42.47      2.29 o 
  -2   1   5     7991.63     8281.44     79.41 o 
  -1   1   5    30167.50    26481.29    286.82 o 
   0   1   5      212.91      199.11      3.76 o 
   1   1   5       73.69       69.24      1.93 o 
   2   1   5       62.31       57.46      1.84 o 
   3   1   5      655.00      706.25      9.18 o 
   4   1   5     1092.81     1117.89     12.08 o 
   5   1   5       42.30       48.71      2.76 o 
   6   1   5       60.79       75.45      2.28 o 
   7   1   5       75.93       87.15      3.01 o 
   8   1   5       34.63       35.97      2.58 o 
   9   1   5       75.67       78.89      4.02 o 
  10   1   5       14.71       11.25      2.21 o 
  11   1   5      115.01      103.66      5.41 o 
  12   1   5      116.47      109.81      8.32 o 
  13   1   5        0.01        0.43      2.67 o 
  14   1   5        4.48        5.25      3.09 o 
 -14   2   5        2.46        4.82      2.19 o 
 -13   2   5        6.54       15.35      2.79 o 
 -12   2   5      121.97      126.45      5.85 o 
 -11   2   5      113.33      114.13      6.83 o 
 -10   2   5       29.76       34.60      3.11 o 
  -9   2   5        0.24       -0.87      0.87 o 
  -8   2   5        3.58        4.81      1.09 o 
  -7   2   5       15.10       18.19      1.86 o 
  -6   2   5      346.01      325.45      6.17 o 
  -5   2   5      815.01      946.37     12.38 o 
  -4   2   5      355.71      315.74      5.40 o 
  -3   2   5       63.86       58.92      2.06 o 
  -2   2   5       28.74       32.39      4.19 o 
  -1   2   5     1216.55     1387.17     17.03 o 
   0   2   5      100.36      102.12      3.24 o 
   1   2   5      274.14      262.01      6.56 o 
   2   2   5      941.61     1055.55     13.67 o 
   3   2   5       26.57       23.21      1.47 o 
   4   2   5        0.97        1.18      0.84 o 
   5   2   5      110.69      120.70      3.72 o 
   6   2   5        9.22       10.36      1.44 o 
   7   2   5        2.83        2.14      1.05 o 
   8   2   5       12.69       18.64      2.16 o 
   9   2   5        3.55        6.31      1.60 o 
  10   2   5       80.72       87.52      4.41 o 
  11   2   5       17.92       17.46      2.74 o 
  12   2   5        0.67       -0.75      2.64 o 
  13   2   5        1.04        1.74      1.95 o 
  14   2   5        0.01       -0.98      2.47 o 
 -14   3   5        0.35        3.24      2.90 o 
 -13   3   5        0.39       -1.33      1.85 o 
 -12   3   5        0.06        0.78      1.85 o 
 -11   3   5        6.83        3.06      2.04 o 
 -10   3   5      405.47      391.81     10.98 o 
  -9   3   5        3.09        7.02      2.38 o 
  -8   3   5        0.10        1.05      1.53 o 
  -7   3   5        0.02       -0.17      0.92 o 
  -6   3   5        0.01        0.52      0.84 o 
  -5   3   5       90.67       94.59      3.26 o 
  -4   3   5        0.00       -0.34      0.63 o 
  -3   3   5        2.19        4.19      0.80 o 
  -2   3   5        1.17        1.78      0.71 o 
  -1   3   5      397.98      367.49      5.17 o 
   0   3   5      450.27      506.30      6.50 o 
   1   3   5       77.39       77.99      2.51 o 
   2   3   5     1749.34     1961.56     16.08 o 
   3   3   5        0.97        0.12      0.69 o 
   4   3   5      129.64      154.73      4.14 o 
   5   3   5        1.28        2.27      1.58 o 
   6   3   5        3.92        2.87      1.15 o 
   7   3   5      355.56      334.08      8.81 o 
   8   3   5     1261.17     1228.12     17.03 o 
   9   3   5      379.05      362.06      8.51 o 
  10   3   5        3.87        4.52      1.77 o 
  11   3   5       47.18       49.43      4.04 o 
  12   3   5        3.75        5.74      2.16 o 
  13   3   5        0.46       -1.77      1.77 o 
 -12   4   5       10.33       10.90      3.00 o 
 -11   4   5       35.24       40.66      5.14 o 
 -10   4   5       17.72       17.38      3.35 o 
  -9   4   5       34.29       36.75      4.34 o 
  -8   4   5        3.63        0.37      1.86 o 
  -7   4   5       25.26       25.10      3.49 o 
  -6   4   5      128.59      129.73      6.14 o 
  -5   4   5       88.69       91.41      4.13 o 
  -4   4   5       72.75       64.35      4.75 o 
  -3   4   5      236.34      217.61      5.71 o 
  -2   4   5        1.71        2.02      1.14 o 
  -1   4   5      130.32      144.45      4.46 o 
   0   4   5      311.66      337.31      6.12 o 
   1   4   5       30.56       22.48      1.86 o 
   2   4   5      158.85      167.58      4.92 o 
   3   4   5       84.04       87.29      3.28 o 
   4   4   5       32.42       30.76      2.71 o 
   5   4   5        8.95        8.13      1.72 o 
   6   4   5       37.23       39.82      3.16 o 
   7   4   5       75.67       76.72      4.25 o 
   8   4   5      111.79      113.24      4.85 o 
   9   4   5       22.78       23.56      4.37 o 
  10   4   5       43.00       37.22      3.43 o 
  11   4   5       50.69       61.08      4.53 o 
  12   4   5        8.25        9.48      4.35 o 
 -11   5   5        3.87        0.90      2.71 o 
 -10   5   5       28.45       37.46      4.72 o 
  -9   5   5        9.50       12.79      3.30 o 
  -8   5   5       20.77       21.14      3.93 o 
  -7   5   5        4.00        0.80      2.22 o 
  -6   5   5       44.16       37.79      4.25 o 
  -5   5   5      259.69      266.58     10.81 o 
  -4   5   5      429.96      388.06     10.57 o 
  -3   5   5      139.42      146.71      5.16 o 
  -2   5   5       74.99       75.69      4.09 o 
  -1   5   5        6.01        8.00      1.99 o 
   0   5   5       36.71       43.08      3.37 o 
   1   5   5       87.62       83.90      4.12 o 
   2   5   5       39.32       46.21      3.37 o 
   3   5   5       28.70       27.68      4.50 o 
   4   5   5       25.93       22.11      4.20 o 
   5   5   5       15.60       16.28      2.74 o 
   6   5   5      147.80      141.15      9.40 o 
   7   5   5       27.52       23.43      3.32 o 
   8   5   5       32.62       34.26      4.00 o 
   9   5   5        1.26        4.47      2.02 o 
  10   5   5       12.75       13.22      2.74 o 
  -8   6   5        0.02       -0.07      2.54 o 
  -7   6   5        0.86        3.34      2.56 o 
  -6   6   5        9.29        8.08      3.68 o 
  -5   6   5        3.26        1.08      2.07 o 
  -4   6   5       62.06       71.35      7.76 o 
  -3   6   5       36.52       42.97      4.50 o 
  -2   6   5        8.49       13.29      3.59 o 
  -1   6   5      163.68      178.08      7.15 o 
   0   6   5        3.54        5.66      2.02 o 
   1   6   5       30.62       30.42      3.13 o 
   2   6   5       16.90       21.34      3.26 o 
   3   6   5        8.03        8.60      2.33 o 
   4   6   5       16.79       19.79      3.16 o 
   5   6   5       43.28       40.06      4.28 o 
   6   6   5       29.31       26.95      3.76 o 
   7   6   5        0.08        0.21      7.62 o 
   8   6   5        4.36        1.35      4.19 o 
  -4   7   5        0.10        3.43      3.59 o 
  -3   7   5       75.42       79.73     10.81 o 
  -2   7   5       83.18       71.67     10.14 o 
  -1   7   5      132.27      131.36     12.57 o 
   1   7   5        0.34        0.12      2.87 o 
   2   7   5       11.85       14.75      8.12 o 
   3   7   5        0.74       -0.78      2.33 o 
   4   7   5       17.12       12.26      3.99 o 
 -14   0   6      344.99      310.49     18.28 o 
 -12   0   6      131.13      133.72     10.77 o 
 -10   0   6       37.11       26.58      5.63 o 
  -8   0   6      159.51      141.70      9.18 o 
  -6   0   6      139.60      108.74      7.02 o 
  -4   0   6        7.41        6.15      2.35 o 
  -2   0   6      477.00      420.91     11.85 o 
   0   0   6     1256.72     1253.08     17.80 o 
   2   0   6       95.98       89.86      3.51 o 
   4   0   6    13794.96    15122.19    173.72 o 
   6   0   6      134.22      138.99      5.89 o 
   8   0   6       82.88       64.06      4.55 o 
  10   0   6        6.14        2.35      2.95 o 
  12   0   6        8.63        3.95      3.83 o 
  14   0   6        0.00        0.80      3.95 o 
 -15   1   6       59.86       59.11     14.23 o 
 -14   1   6        3.26        8.41      3.10 o 
 -13   1   6      173.98      185.21      9.42 o 
 -12   1   6        0.12       -0.75      1.78 o 
 -11   1   6        1.01        2.48      1.39 o 
 -10   1   6        9.15       10.43      2.20 o 
  -9   1   6       10.89       11.21      2.79 o 
  -8   1   6       35.91       39.28      3.28 o 
  -7   1   6       62.57       71.03      3.72 o 
  -6   1   6     2664.90     2744.70     31.33 o 
  -5   1   6      558.91      552.07     10.90 o 
  -4   1   6      224.14      243.37      5.31 o 
  -3   1   6        0.01       -0.76      0.76 o 
  -2   1   6       10.43       13.41      1.41 o 
  -1   1   6      173.79      155.59      4.06 o 
   0   1   6      711.89      743.10      9.84 o 
   1   1   6      307.03      315.25      4.72 o 
   2   1   6      167.19      181.25      3.53 o 
   3   1   6       49.12       59.01      2.06 o 
   4   1   6     2954.42     3208.78     29.25 o 
   5   1   6       11.93       18.95      1.50 o 
   6   1   6       29.62       21.04      1.63 o 
   7   1   6        6.04        5.36      1.66 o 
   8   1   6      144.26      116.45      6.28 o 
   9   1   6       22.98       23.46      2.87 o 
  10   1   6      104.25      106.65      5.24 o 
  11   1   6        3.06        3.18      1.60 o 
  12   1   6       30.30       30.29      4.98 o 
  13   1   6        0.67        2.80      2.87 o 
  14   1   6        0.03       -2.13      2.68 o 
 -14   2   6       47.84       50.95      6.30 o 
 -13   2   6       14.87       15.84      3.00 o 
 -12   2   6        6.63        6.44      1.91 o 
 -11   2   6       51.12       59.85      4.00 o 
 -10   2   6      144.37      135.97      5.04 o 
  -9   2   6      213.38      198.28      5.02 o 
  -8   2   6        4.52        5.94      1.39 o 
  -7   2   6       10.11       17.01      1.92 o 
  -6   2   6        8.07       14.48      1.65 o 
  -5   2   6     2104.91     2095.03     34.11 o 
  -4   2   6     1246.71     1266.88     14.05 o 
  -3   2   6      454.31      534.75      9.35 o 
  -2   2   6       29.43       22.39      2.13 o 
  -1   2   6     1457.54     1453.69     17.97 o 
   0   2   6      389.39      394.59     13.19 o 
   1   2   6       96.29       99.29      3.01 o 
   2   2   6       68.55       75.97      3.40 o 
   3   2   6      179.80      200.42      4.02 o 
   4   2   6       29.26       21.60      1.85 o 
   5   2   6       26.42       21.93      2.03 o 
   6   2   6       57.86       73.90      3.26 o 
   7   2   6       48.09       58.22      3.83 o 
   8   2   6     1988.96     1997.88     23.02 o 
   9   2   6      683.96      672.30     11.52 o 
  10   2   6       52.90       51.15      4.28 o 
  11   2   6        8.91        6.47      2.08 o 
  12   2   6       27.43       22.96      3.35 o 
  13   2   6        4.04        2.53      2.76 o 
 -13   3   6        0.04        3.88      2.56 o 
 -12   3   6       11.84       11.36      2.84 o 
 -11   3   6       15.61       24.75      3.66 o 
 -10   3   6        3.05        5.37      2.14 o 
  -9   3   6       77.12       80.01      5.47 o 
  -8   3   6        4.08        3.97      1.89 o 
  -7   3   6       24.59       28.83      2.64 o 
  -6   3   6       50.45       50.19      3.19 o 
  -5   3   6        2.79        3.93      1.47 o 
  -4   3   6       27.98       17.84      2.28 o 
  -3   3   6        0.68        2.42      1.26 o 
  -2   3   6       60.70       72.07      3.44 o 
  -1   3   6      536.77      468.82      8.99 o 
   0   3   6      255.91      254.31      4.52 o 
   1   3   6      816.26      762.21     10.70 o 
   2   3   6      148.26      170.67      4.33 o 
   3   3   6        8.00       12.72      1.58 o 
   4   3   6      325.04      303.81      5.39 o 
   5   3   6       79.28       77.89      4.45 o 
   6   3   6       25.17       25.90      2.52 o 
   7   3   6        1.84        3.01      1.39 o 
   8   3   6      196.78      183.65      5.92 o 
   9   3   6        0.06        2.74      1.51 o 
  10   3   6       53.15       56.35      4.37 o 
  11   3   6       75.10       60.57      5.09 o 
  12   3   6        1.31        1.50      2.01 o 
  13   3   6        2.70        4.19      2.16 o 
 -12   4   6       16.19       14.08      4.32 o 
 -11   4   6       13.18       14.86      3.49 o 
 -10   4   6        5.99        6.83      3.25 o 
  -9   4   6       33.25       32.58      5.45 o 
  -8   4   6       96.68       87.60      6.05 o 
  -7   4   6       53.57       55.31      4.96 o 
  -6   4   6        2.78        4.66      2.89 o 
  -5   4   6      987.97      963.69     14.09 o 
  -4   4   6      473.04      447.14      8.80 o 
  -3   4   6      294.73      269.13      6.55 o 
  -2   4   6      142.04      142.53      4.94 o 
  -1   4   6        0.80        0.30      2.17 o 
   0   4   6      435.94      435.91      7.98 o 
   1   4   6      174.44      180.60      5.41 o 
   2   4   6        5.48        7.59      1.58 o 
   3   4   6       90.00       97.80      3.94 o 
   4   4   6        0.02        0.00      1.36 o 
   5   4   6       35.16       34.42      3.58 o 
   6   4   6       16.99       19.51      2.40 o 
   7   4   6      192.56      199.61      6.19 o 
   8   4   6       70.34       71.65      4.36 o 
   9   4   6      256.35      262.08      8.52 o 
  10   4   6        0.01        2.22      2.61 o 
  11   4   6        5.42        9.26      2.53 o 
  12   4   6       15.25       23.53      4.30 o 
 -11   5   6        8.81        4.83      2.95 o 
 -10   5   6       19.88       13.16      3.83 o 
  -9   5   6       44.17       49.77      5.56 o 
  -8   5   6       19.54       31.19      4.94 o 
  -7   5   6        1.90       -1.25      1.81 o 
  -6   5   6       31.76       30.81      4.08 o 
  -5   5   6       48.32       55.36      4.92 o 
  -4   5   6        4.65        3.37      2.21 o 
  -3   5   6       42.95       50.87      3.74 o 
  -2   5   6       50.65       48.46      3.49 o 
  -1   5   6       10.68       15.03      2.23 o 
   0   5   6       10.27        7.21      2.11 o 
   1   5   6      115.27      100.31      4.50 o 
   2   5   6        8.51       12.32      2.06 o 
   3   5   6       11.61       14.03      3.33 o 
   4   5   6        8.64        5.35      1.98 o 
   5   5   6        2.06        3.00      1.79 o 
   6   5   6      133.11      130.23      6.45 o 
   7   5   6        2.78        4.06      1.93 o 
   8   5   6        6.39        7.49      2.52 o 
   9   5   6       12.30       11.99      2.75 o 
  10   5   6        7.84        9.48      2.77 o 
  -8   6   6       12.76       27.99      4.47 o 
  -7   6   6        6.16        5.12      2.53 o 
  -6   6   6       24.69       31.32      4.31 o 
  -5   6   6        9.21        7.49      2.83 o 
  -4   6   6        2.10        1.96      2.39 o 
  -3   6   6        1.25        4.92      4.53 o 
  -2   6   6       19.87       27.04      7.60 o 
  -1   6   6      128.35      120.85      6.13 o 
   0   6   6       15.60       17.36      3.03 o 
   1   6   6        2.97       -0.02      2.59 o 
   2   6   6       83.89       90.48      6.04 o 
   3   6   6        0.78        2.32      1.77 o 
   4   6   6      185.56      184.08     10.64 o 
   5   6   6        0.01        0.28      3.06 o 
   6   6   6       33.85       35.88      4.18 o 
   7   6   6        0.27       -0.85      1.80 o 
   8   6   6       11.19       10.90      2.98 o 
  -4   7   6       70.78       75.14      8.17 o 
  -3   7   6       71.70       82.29     11.43 o 
  -2   7   6       23.45       21.22      4.63 o 
  -1   7   6       32.76       22.02      4.57 o 
   1   7   6        7.84       17.52      5.63 o 
   2   7   6        6.15        3.23      4.55 o 
   3   7   6        5.05        7.24      3.22 o 
 -11   0   7        1.33        1.16      3.11 o 
  -7   0   7       86.95      115.60      7.98 o 
  -5   0   7       11.73       17.36      3.35 o 
  -3   0   7      379.33      316.24     10.69 o 
  -1   0   7      961.03      925.32     14.63 o 
   1   0   7     1442.53     1457.51     20.79 o 
   3   0   7       45.95       48.16      3.95 o 
   5   0   7      586.36      608.90     12.13 o 
   7   0   7       20.86       26.58      3.51 o 
   9   0   7       45.65       47.81      7.78 o 
  11   0   7      177.96      203.15     14.25 o 
  13   0   7        0.39       -0.24      3.31 o 
 -14   1   7        6.32        5.29      6.23 o 
 -13   1   7      104.78      124.99     16.68 o 
 -12   1   7       15.35       11.96      3.67 o 
 -11   1   7        0.29        2.80      2.18 o 
 -10   1   7        1.05        3.24      2.04 o 
  -9   1   7       33.17       33.75      4.22 o 
  -8   1   7      125.33      130.66      6.25 o 
  -7   1   7      112.99      128.43      6.28 o 
  -6   1   7       19.75       22.54      2.91 o 
  -5   1   7     2120.93     2372.67     52.19 o 
  -4   1   7     4170.79     4476.50     46.15 o 
  -3   1   7       77.84       85.84      3.22 o 
  -2   1   7      373.70      315.62      5.84 o 
  -1   1   7      739.68      761.15     16.07 o 
   0   1   7      117.88      113.02      4.84 o 
   1   1   7     1114.54     1273.35     13.22 o 
   2   1   7       86.24       76.75      2.41 o 
   3   1   7        3.76        5.07      0.96 o 
   4   1   7     1329.35     1616.84     16.79 o 
   5   1   7       19.87       34.98      1.99 o 
   6   1   7       19.45       16.64      1.54 o 
   7   1   7        0.31        1.66      1.22 o 
   8   1   7      189.26      200.07      6.54 o 
   9   1   7        0.00        0.17      1.69 o 
  10   1   7       63.35       49.34      4.13 o 
  11   1   7        8.25        0.02      4.63 o 
  12   1   7        8.38        5.62      2.62 o 
  13   1   7        0.66        3.57      2.51 o 
  14   1   7       49.49       55.46      7.33 o 
 -14   2   7        0.14       -1.92      2.34 o 
 -13   2   7       19.64       22.90      4.19 o 
 -12   2   7       14.78       16.39      3.48 o 
 -11   2   7        0.25       -0.10      1.29 o 
 -10   2   7        5.65        6.91      1.56 o 
  -9   2   7       13.25       11.42      1.87 o 
  -8   2   7        3.26        4.37      2.15 o 
  -7   2   7      107.33      116.76      3.93 o 
  -6   2   7      120.44      143.94      4.13 o 
  -5   2   7      238.29      233.27      5.00 o 
  -4   2   7      247.48      227.35      4.62 o 
  -3   2   7       59.25       59.94      4.07 o 
  -2   2   7      548.31      546.85      9.56 o 
  -1   2   7       44.53       68.65      4.26 o 
   0   2   7      162.82      186.20     10.75 o 
   1   2   7     1557.68     1632.88     19.43 o 
   2   2   7       40.91       40.08      1.82 o 
   3   2   7       39.46       43.05      2.14 o 
   4   2   7      553.68      548.97      9.97 o 
   5   2   7      334.19      329.10      7.70 o 
   6   2   7      539.40      558.85     14.41 o 
   7   2   7      129.26      111.94      4.77 o 
   8   2   7      847.87      803.85     14.85 o 
   9   2   7       41.85       40.20      3.86 o 
  10   2   7       28.32       32.95      3.63 o 
  11   2   7       62.76       68.21      5.24 o 
  12   2   7       17.22       24.35      3.57 o 
  13   2   7        6.54        5.52      3.17 o 
 -13   3   7        2.54        2.17      2.14 o 
 -12   3   7       52.67       46.20      4.96 o 
 -11   3   7       51.78       63.78      5.54 o 
 -10   3   7       81.13       94.25      6.25 o 
  -9   3   7       69.31       64.60      5.19 o 
  -8   3   7       42.26       46.64      4.84 o 
  -7   3   7        2.30        3.53      1.72 o 
  -6   3   7       21.43       21.68      2.66 o 
  -5   3   7        1.05        2.08      1.32 o 
  -4   3   7      123.62      120.99     13.07 o 
  -3   3   7       36.29       38.19      3.10 o 
  -2   3   7        0.02        1.38      1.16 o 
  -1   3   7        0.47        0.58      1.00 o 
   0   3   7      674.19      739.70     11.89 o 
   1   3   7       23.07       34.54      3.90 o 
   2   3   7       36.26       31.66      2.43 o 
   3   3   7        0.30        2.82      1.29 o 
   4   3   7        9.93        9.55      1.60 o 
   5   3   7       45.50       46.51      3.04 o 
   6   3   7      798.97      774.12     12.23 o 
   7   3   7        0.69        3.01      1.44 o 
   8   3   7      824.10      830.70     13.58 o 
   9   3   7        0.06       -0.34      1.55 o 
  10   3   7        7.92        9.16      2.07 o 
  11   3   7        4.52        7.67      2.32 o 
  12   3   7        0.62        1.10      2.01 o 
 -12   4   7       21.49       29.24      4.47 o 
 -11   4   7       28.23       29.25      4.33 o 
 -10   4   7        1.43        2.96      2.44 o 
  -9   4   7       15.91       17.12      3.26 o 
  -8   4   7       28.88       30.60      3.95 o 
  -7   4   7       43.40       34.80      4.16 o 
  -6   4   7        2.78        3.17      1.62 o 
  -5   4   7       77.25       78.85      4.09 o 
  -4   4   7      257.68      245.80      6.54 o 
  -3   4   7        0.08       -0.96      1.26 o 
  -2   4   7      669.57      632.60     10.54 o 
  -1   4   7      113.31      132.17      5.96 o 
   0   4   7      101.91       94.84      3.90 o 
   1   4   7       15.61       17.64      2.57 o 
   2   4   7       23.67       29.92      3.12 o 
   3   4   7        2.30        3.93      1.57 o 
   4   4   7      286.51      283.75      8.45 o 
   5   4   7        3.32        2.75      1.70 o 
   6   4   7       91.50       87.39      5.40 o 
   7   4   7       45.20       47.05      4.39 o 
   8   4   7       20.23       18.71      2.90 o 
   9   4   7       45.68       43.44      8.34 o 
  10   4   7        1.14        1.02      1.82 o 
  11   4   7        0.45       -0.01      1.84 o 
 -10   5   7       39.53       31.01      4.57 o 
  -9   5   7       28.51       23.46      5.20 o 
  -8   5   7      101.01      113.21      7.43 o 
  -7   5   7        0.15       -1.66      1.94 o 
  -6   5   7        2.46        0.22      1.89 o 
  -5   5   7       39.33       39.10      4.38 o 
  -4   5   7      278.37      291.96      7.76 o 
  -3   5   7      493.58      465.34     10.48 o 
  -2   5   7      210.41      202.31      7.25 o 
  -1   5   7       95.25       88.86      5.40 o 
   0   5   7      199.48      195.46      7.13 o 
   1   5   7       20.69       15.96      2.87 o 
   2   5   7       33.21       22.92      8.82 o 
   3   5   7       16.79       13.30      2.61 o 
   4   5   7      105.75       95.79      5.90 o 
   5   5   7       13.20       11.85      2.55 o 
   6   5   7        3.83        3.89      2.07 o 
   7   5   7       21.94       17.90      3.14 o 
   8   5   7       31.38       28.55      3.88 o 
   9   5   7        0.81        1.37      2.02 o 
  10   5   7        0.34        1.76      2.34 o 
  -8   6   7        0.16        2.35      2.56 o 
  -7   6   7        0.39       -2.03      2.03 o 
  -6   6   7        0.10       -0.77      2.85 o 
  -5   6   7        1.38       -0.62      2.47 o 
  -4   6   7        5.21        8.45      2.71 o 
  -3   6   7        2.66        2.45      2.55 o 
  -2   6   7        0.28        1.09      3.20 o 
  -1   6   7      198.36      195.74      7.83 o 
   0   6   7        2.56        3.83      2.56 o 
   1   6   7        1.01        1.42      6.42 o 
   2   6   7       54.02       52.64      7.26 o 
   3   6   7        8.58        9.76      3.11 o 
   4   6   7       16.62       21.35      3.35 o 
   5   6   7       21.93       23.84      3.45 o 
   6   6   7        0.79        1.71      2.04 o 
   7   6   7       16.17       17.48      3.55 o 
  -3   7   7       81.56       74.28      7.83 o 
  -2   7   7        2.61        9.24      4.25 o 
  -1   7   7       39.38       43.65      5.90 o 
   0   7   7       12.86       10.22      4.79 o 
   1   7   7        0.33        9.71      4.37 o 
   2   7   7       27.36       17.44      6.11 o 
 -14   0   8      118.10      111.49     12.13 o 
 -12   0   8        9.07       14.33      4.87 o 
 -10   0   8       37.01       39.43      7.10 o 
  -8   0   8      377.81      375.18     15.80 o 
  -6   0   8        3.09       15.40      3.75 o 
  -4   0   8       77.46       59.66      5.19 o 
  -2   0   8       97.61      109.39      4.47 o 
   0   0   8       22.70       19.25      3.11 o 
   2   0   8      362.58      357.41      8.20 o 
   4   0   8     1132.85     1345.06     21.01 o 
   6   0   8       73.58       66.81      4.03 o 
   8   0   8       59.80       55.64      4.36 o 
  10   0   8      551.65      451.04     20.91 o 
  12   0   8       41.18       53.99      9.34 o 
 -14   1   8        0.54       -0.71      4.89 o 
 -13   1   8       86.06       79.07      9.40 o 
 -12   1   8       90.78       83.79      7.10 o 
 -11   1   8        0.01        3.56      2.87 o 
 -10   1   8        6.15        9.69      2.80 o 
  -9   1   8       11.50       15.09      5.59 o 
  -8   1   8       78.38       94.25      9.22 o 
  -7   1   8      500.35      518.68     12.65 o 
  -6   1   8      159.13      137.38      4.76 o 
  -5   1   8      116.51      115.88      4.15 o 
  -4   1   8        9.63        8.21      1.63 o 
  -3   1   8      259.17      262.55      5.75 o 
  -2   1   8      569.05      542.66     16.80 o 
  -1   1   8      365.07      397.69      6.88 o 
   0   1   8       99.78       71.92      2.39 o 
   1   1   8      260.96      260.81      4.68 o 
   2   1   8      130.91      140.65      3.42 o 
   3   1   8        8.04        5.84      1.04 o 
   4   1   8      205.04      202.37      4.36 o 
   5   1   8        1.33        0.58      0.79 o 
   6   1   8       98.97      109.31      3.37 o 
   7   1   8       29.36       33.26      3.10 o 
   8   1   8        1.21        3.27      1.68 o 
   9   1   8        0.81        1.80      1.87 o 
  10   1   8       55.08       34.66      3.60 o 
  11   1   8       28.16       30.26      6.64 o 
  12   1   8       39.49       39.12      5.67 o 
  13   1   8        5.71        9.78      3.49 o 
 -14   2   8        5.43        4.47      5.43 o 
 -13   2   8        3.90        2.63      4.43 o 
 -12   2   8       62.39       66.18      5.38 o 
 -11   2   8       28.61       28.04      3.66 o 
 -10   2   8        8.07        9.44      3.03 o 
  -9   2   8       83.96       75.37      4.78 o 
  -8   2   8        1.48        0.82      2.00 o 
  -7   2   8        4.54        4.03      1.39 o 
  -6   2   8      254.02      230.92      6.72 o 
  -5   2   8      429.60      442.44      8.78 o 
  -4   2   8     5905.72     6125.51     53.47 o 
  -3   2   8     2368.38     2354.75     26.38 o 
  -2   2   8      163.16      150.35      8.86 o 
  -1   2   8      140.62      149.65      6.25 o 
   0   2   8     1585.76     1806.76     20.91 o 
   1   2   8       41.96       54.63      2.50 o 
   2   2   8        0.08       -0.18      0.67 o 
   3   2   8      203.18      202.84      4.23 o 
   4   2   8      173.49      172.89      5.29 o 
   5   2   8      212.22      228.26      7.94 o 
   6   2   8       23.60       24.44      2.69 o 
   7   2   8       41.82       40.22      3.48 o 
   8   2   8      320.28      302.66      8.50 o 
   9   2   8       10.53        7.86      2.06 o 
  10   2   8        4.35        4.39      2.36 o 
  11   2   8        6.61        8.79      2.90 o 
  12   2   8        4.68        5.94      2.07 o 
  13   2   8        2.53        4.74      2.94 o 
 -13   3   8       22.06       23.72      4.02 o 
 -12   3   8        2.65        3.83      2.17 o 
 -11   3   8        0.19        4.51      2.20 o 
 -10   3   8        0.07        0.72      2.01 o 
  -9   3   8        1.79        2.33      2.03 o 
  -8   3   8        8.10       10.32      3.14 o 
  -7   3   8      119.75      102.56      4.96 o 
  -6   3   8        4.27        7.02      2.37 o 
  -5   3   8       91.79       89.95      4.46 o 
  -4   3   8        1.30        2.19      1.49 o 
  -3   3   8       31.90       33.16      3.07 o 
  -2   3   8       17.47       22.24      2.56 o 
  -1   3   8       69.20       80.57      5.26 o 
   0   3   8      158.08      150.64      6.95 o 
   1   3   8        9.58       10.53      2.57 o 
   2   3   8       26.02       23.59      3.48 o 
   3   3   8       64.14       56.01      3.34 o 
   4   3   8       23.08       20.76      3.02 o 
   5   3   8       64.34       62.08      3.98 o 
   6   3   8      646.58      630.81     12.57 o 
   7   3   8      165.36      173.48      6.53 o 
   8   3   8      335.81      337.21     14.98 o 
   9   3   8       32.11       42.48      4.24 o 
  10   3   8        1.70        2.29      1.74 o 
  11   3   8       13.67       18.18      3.12 o 
  12   3   8        0.00        0.79      1.76 o 
 -12   4   8       30.34       31.22      4.60 o 
 -11   4   8       25.56       25.82      4.72 o 
 -10   4   8        2.39       -1.24      1.94 o 
  -9   4   8        0.50        4.13      2.24 o 
  -8   4   8       21.06       21.01      3.49 o 
  -7   4   8       61.18       53.84      4.98 o 
  -6   4   8      154.95      154.81      5.58 o 
  -5   4   8       91.15       90.81      4.99 o 
  -4   4   8       12.08       11.84      2.06 o 
  -3   4   8      928.28      962.27     14.19 o 
  -2   4   8      408.12      383.80      8.08 o 
  -1   4   8       69.75       68.55      3.53 o 
   0   4   8      173.63      165.00      5.79 o 
   1   4   8      138.74      144.49      5.73 o 
   2   4   8       82.29       80.17      4.47 o 
   3   4   8        0.84        1.71      1.89 o 
   4   4   8      165.56      156.99      7.83 o 
   5   4   8       17.05        8.85      5.15 o 
   6   4   8      932.00      898.96     20.95 o 
   7   4   8       58.44       55.42      4.72 o 
   8   4   8       10.58        9.99      2.61 o 
   9   4   8       25.73       29.55     13.37 o 
  10   4   8       10.88        5.83      3.57 o 
  11   4   8        0.19        2.60      2.31 o 
 -10   5   8        0.88        3.95      2.78 o 
  -9   5   8        7.30        1.85      2.40 o 
  -8   5   8        6.68        6.06      2.89 o 
  -7   5   8        0.39       -2.04      2.18 o 
  -6   5   8       19.41       18.37      3.25 o 
  -5   5   8       55.75       48.80      4.94 o 
  -4   5   8       92.97       98.37      6.74 o 
  -3   5   8      118.72      121.54      5.90 o 
  -2   5   8      100.60      105.71      4.90 o 
  -1   5   8       22.98       23.20      3.36 o 
   0   5   8      109.04      104.89     11.59 o 
   1   5   8       17.10       17.59      2.75 o 
   2   5   8       23.96       23.40      6.52 o 
   3   5   8       66.49       59.04      6.11 o 
   4   5   8       44.35       39.32      9.10 o 
   5   5   8        1.20        1.74      2.27 o 
   6   5   8       20.27       18.98      3.04 o 
   7   5   8        2.00        4.49      2.15 o 
   8   5   8        3.09        3.97      2.48 o 
   9   5   8        0.11       -1.69      2.22 o 
  -8   6   8       66.61       60.49      6.30 o 
  -7   6   8       29.96       41.57      5.20 o 
  -6   6   8        2.21        5.10      2.71 o 
  -5   6   8        0.04       -0.01      2.09 o 
  -4   6   8        0.54       -0.89      2.11 o 
  -3   6   8       25.03       26.81      6.84 o 
  -2   6   8       19.40       21.81      3.44 o 
  -1   6   8       30.57       33.15      4.06 o 
   0   6   8        8.46       11.75      3.41 o 
   1   6   8       30.65       25.43      4.69 o 
   2   6   8       72.44       61.58     11.11 o 
   3   6   8        0.88       -1.99      1.99 o 
   4   6   8       12.97       16.08      3.78 o 
   5   6   8       30.03       23.03      4.37 o 
   6   6   8        6.65       12.27      3.45 o 
   7   6   8        0.11        3.43      2.39 o 
  -2   7   8        3.96        9.77      3.53 o 
  -1   7   8       31.69       44.87      6.04 o 
   0   7   8       10.55       11.15      4.00 o 
   1   7   8        0.00        5.72      3.00 o 
 -13   0   9        0.05        6.86      4.03 o 
 -11   0   9       51.18       59.82      8.78 o 
  -9   0   9      670.56      672.35     23.46 o 
  -7   0   9      158.32      164.88      9.78 o 
  -5   0   9        9.49       11.41      3.27 o 
  -3   0   9       16.93       17.14      2.52 o 
  -1   0   9      102.30       81.50      4.39 o 
   1   0   9      120.37      129.57      4.81 o 
   3   0   9      280.17      250.54     10.24 o 
   5   0   9       91.91       88.02      4.42 o 
   7   0   9       20.43       16.31      2.71 o 
   9   0   9       98.44       92.42     10.06 o 
  11   0   9        8.39       20.51      5.95 o 
  13   0   9        1.13       -2.63      3.47 o 
 -14   1   9       37.20       52.43      9.70 o 
 -13   1   9        4.90       11.84      3.77 o 
 -12   1   9        2.38       11.98      4.13 o 
 -11   1   9        0.97        2.17      2.43 o 
 -10   1   9        0.14        1.47      4.41 o 
  -9   1   9       29.40       31.56      4.45 o 
  -8   1   9       59.19       53.81      7.04 o 
  -7   1   9       33.63       32.01      3.06 o 
  -6   1   9       32.20       33.48      2.89 o 
  -5   1   9      171.18      167.44      5.15 o 
  -4   1   9     1096.71     1113.98     15.40 o 
  -3   1   9     2886.77     3002.65     32.97 o 
  -2   1   9        1.79        1.55      1.20 o 
  -1   1   9        0.62        1.07      1.11 o 
   0   1   9      846.98      901.94     10.79 o 
   1   1   9     1771.20     1745.35     17.87 o 
   2   1   9      938.02      918.12     11.14 o 
   3   1   9      259.44      233.96      4.85 o 
   4   1   9       44.34       55.50      2.68 o 
   5   1   9      122.65      115.12      3.52 o 
   6   1   9       37.72       37.27      4.09 o 
   7   1   9      212.42      229.01      7.01 o 
   8   1   9        2.47        3.12      2.07 o 
   9   1   9        1.79       -1.26      1.26 o 
  10   1   9       95.69       67.23      6.72 o 
  11   1   9        1.83        2.04      2.30 o 
  12   1   9        3.51       -0.23      2.44 o 
  13   1   9        1.06        1.86      2.79 o 
 -14   2   9        0.68       -3.83      5.11 o 
 -13   2   9       40.60       25.14      7.78 o 
 -12   2   9       11.25       10.62      3.52 o 
 -11   2   9       74.46       97.81     11.89 o 
 -10   2   9        6.75        9.95      3.13 o 
  -9   2   9       12.25       11.32      3.31 o 
  -8   2   9       58.66       65.39      5.63 o 
  -7   2   9      193.65      178.77      7.78 o 
  -6   2   9        0.00        1.26      1.79 o 
  -5   2   9       74.89       78.19      5.09 o 
  -4   2   9      247.85      229.18     12.47 o 
  -3   2   9       81.73       83.66      5.19 o 
  -2   2   9        5.09        1.76      2.02 o 
  -1   2   9      293.69      320.52      9.55 o 
   0   2   9      634.61      714.24     10.34 o 
   1   2   9       53.23       51.75      2.34 o 
   2   2   9      268.31      286.24      5.30 o 
   3   2   9        1.62        1.62      0.82 o 
   4   2   9        0.77        0.96      1.93 o 
   5   2   9       24.00       24.65      2.63 o 
   6   2   9       85.27       82.66      4.90 o 
   7   2   9       99.42       97.13      4.90 o 
   8   2   9        4.42        4.74      3.75 o 
   9   2   9        7.90        6.74      1.87 o 
  10   2   9      141.19      122.78      6.12 o 
  11   2   9       13.10       10.32      2.39 o 
  12   2   9        0.09        1.19      2.74 o 
  13   2   9        0.28        1.50      6.94 o 
 -13   3   9        1.95        3.08      2.29 o 
 -12   3   9      137.56      131.90      7.75 o 
 -11   3   9       21.80       22.09      3.61 o 
 -10   3   9       30.68       25.44      5.69 o 
  -9   3   9        0.47        2.75      2.55 o 
  -8   3   9       23.41       22.61      3.29 o 
  -7   3   9       16.42       17.70      2.89 o 
  -6   3   9      226.72      203.37      8.16 o 
  -5   3   9      100.28      102.92      5.33 o 
  -4   3   9       30.91       37.83      3.47 o 
  -3   3   9       93.87       89.25      6.61 o 
  -2   3   9       15.88       16.16      3.31 o 
  -1   3   9       36.61       32.06      4.00 o 
   0   3   9        7.59        5.28      2.46 o 
   1   3   9        0.02        1.81      1.98 o 
   2   3   9        4.94        6.17      2.48 o 
   3   3   9       42.85       42.15      4.61 o 
   4   3   9        6.77        5.18      2.21 o 
   5   3   9       18.39       18.05      2.45 o 
   6   3   9     3560.41     3617.61     42.60 o 
   7   3   9        1.57        2.10      2.39 o 
   8   3   9       55.47       55.25      4.46 o 
   9   3   9        2.01        1.93      1.65 o 
  10   3   9       10.92       18.76      3.02 o 
  11   3   9        1.99        2.62      1.96 o 
  12   3   9       22.28       26.93      3.95 o 
 -12   4   9        8.51        8.98      3.03 o 
 -11   4   9        4.43        5.13      2.52 o 
 -10   4   9        1.18        2.37      2.30 o 
  -9   4   9       25.46       38.04      5.25 o 
  -8   4   9      114.98      124.97      7.00 o 
  -7   4   9        0.00        4.54      3.00 o 
  -6   4   9        0.02        1.37      1.48 o 
  -5   4   9      134.26      141.07      5.44 o 
  -4   4   9        0.07        1.22      1.99 o 
  -3   4   9      296.01      284.55      8.23 o 
  -2   4   9      459.17      451.40     21.32 o 
  -1   4   9       90.01       81.91      8.16 o 
   0   4   9        3.81        5.68      4.05 o 
   1   4   9       55.55       57.29      5.66 o 
   2   4   9       61.54       65.19      7.66 o 
   3   4   9        3.59        8.23      2.87 o 
   4   4   9        0.78       -1.86      1.86 o 
   5   4   9      163.49      153.32     12.47 o 
   6   4   9        0.03        4.31      2.20 o 
   7   4   9       28.64       27.22      4.38 o 
   8   4   9       13.95       12.83      3.24 o 
   9   4   9        3.51        2.79      2.41 o 
  10   4   9        3.93        1.89      2.26 o 
  11   4   9        0.43       -0.90      3.51 o 
 -10   5   9        0.33        3.34      2.72 o 
  -9   5   9        0.34        1.10      2.38 o 
  -8   5   9       34.10       33.85      7.56 o 
  -7   5   9       22.02       17.86      3.67 o 
  -6   5   9        3.04        4.43      2.33 o 
  -5   5   9        1.81        1.23      2.40 o 
  -4   5   9        1.20        3.72      3.01 o 
  -3   5   9       36.13       35.59      3.36 o 
  -2   5   9        8.71       10.55      2.53 o 
  -1   5   9        0.45        0.61      1.62 o 
   0   5   9       70.13       70.90      5.14 o 
   1   5   9       34.65       33.57      3.71 o 
   2   5   9      117.50      100.16      7.67 o 
   3   5   9      173.70      163.08      8.79 o 
   4   5   9       59.48       60.05      6.35 o 
   5   5   9       78.91       67.53      6.82 o 
   6   5   9       49.05       73.33      7.11 o 
   7   5   9       12.67        9.21      3.02 o 
   8   5   9       21.83       25.02      4.37 o 
   9   5   9        2.86        5.99      3.21 o 
  -7   6   9        1.93       -0.28      2.46 o 
  -6   6   9        4.90        7.61      2.99 o 
  -5   6   9        1.88        1.42      2.27 o 
  -4   6   9        2.65        6.58      3.37 o 
  -3   6   9        0.26        2.02      2.66 o 
  -2   6   9        0.13        1.15      2.19 o 
  -1   6   9       33.03       33.20      4.14 o 
   0   6   9        0.00       -0.75      2.14 o 
   1   6   9        0.19       -0.97      2.73 o 
   2   6   9       69.39       74.54      8.62 o 
   3   6   9        2.79        5.77      2.96 o 
   4   6   9        7.38       12.71      3.37 o 
   5   6   9       29.35       28.14      4.78 o 
   6   6   9        0.07        1.15      2.36 o 
 -14   0  10       34.43       46.29      9.38 o 
 -12   0  10        0.00        5.47      4.19 o 
 -10   0  10      234.19      258.98     14.92 o 
  -8   0  10      139.21      167.44     10.77 o 
  -6   0  10       45.72       68.75      6.82 o 
  -4   0  10       11.17        8.74      3.35 o 
  -2   0  10      158.07      139.29      5.43 o 
   0   0  10      108.85      106.45     10.38 o 
   2   0  10      980.81     1097.66     18.42 o 
   4   0  10        1.17        4.12      1.61 o 
   6   0  10       38.49       38.67      8.42 o 
   8   0  10       10.71       12.65      4.47 o 
  10   0  10      201.69      163.49     13.01 o 
  12   0  10        3.62        1.60      4.03 o 
 -14   1  10       17.32       26.18      8.18 o 
 -13   1  10        3.60        6.34      5.03 o 
 -12   1  10        6.45       13.41      6.03 o 
 -11   1  10        2.41        4.48      5.73 o 
 -10   1  10        3.45        2.71      3.63 o 
  -9   1  10       56.19       56.48      5.53 o 
  -8   1  10       18.14       23.36      3.11 o 
  -7   1  10      363.13      362.26     11.16 o 
  -6   1  10      270.77      304.87      7.61 o 
  -5   1  10       14.34       13.17      2.03 o 
  -4   1  10      220.67      219.43      7.65 o 
  -3   1  10      114.26       99.83      5.66 o 
  -2   1  10     3396.75     3517.40     37.78 o 
  -1   1  10        0.24       -0.64      0.82 o 
   0   1  10       68.67       56.20      3.06 o 
   1   1  10      386.35      437.71      6.96 o 
   2   1  10      150.52      138.02      3.73 o 
   3   1  10       10.59        9.03      1.35 o 
   4   1  10       12.83       16.45      1.70 o 
   5   1  10       98.78       96.64      3.70 o 
   6   1  10      181.28      165.62      5.81 o 
   7   1  10       35.19       38.31      3.78 o 
   8   1  10      552.85      547.01     16.16 o 
   9   1  10        0.11        0.44      1.67 o 
  10   1  10        7.34        4.37      2.87 o 
  11   1  10        0.35        0.99      2.49 o 
  12   1  10       28.89       29.09      5.38 o 
  13   1  10        0.90        4.79      3.46 o 
 -13   2  10        0.55       -3.51      4.31 o 
 -12   2  10       35.52       52.99     10.22 o 
 -11   2  10        1.30        1.14      2.70 o 
 -10   2  10        3.02        1.20      4.73 o 
  -9   2  10       15.01       18.36      6.78 o 
  -8   2  10       14.94        9.72      3.22 o 
  -7   2  10      367.36      355.31     15.06 o 
  -6   2  10      200.50      185.87      8.15 o 
  -5   2  10      102.27       88.52      5.58 o 
  -4   2  10        0.51        2.08      2.15 o 
  -3   2  10     1293.77     1312.81     23.49 o 
  -2   2  10       22.43        9.44      2.63 o 
  -1   2  10       50.45       48.76      4.39 o 
   0   2  10      161.03      157.60      6.92 o 
   1   2  10       37.50       47.96      3.10 o 
   2   2  10      338.27      386.49      6.57 o 
   3   2  10      294.07      268.17      5.39 o 
   4   2  10      148.40      147.21      6.98 o 
   5   2  10      145.53      144.38      5.64 o 
   6   2  10     1200.57     1268.78     22.01 o 
   7   2  10        2.59        3.82      1.71 o 
   8   2  10      105.87      101.26      5.24 o 
   9   2  10        1.44        0.95      1.58 o 
  10   2  10        0.27        0.13      2.92 o 
  11   2  10       42.50       51.77      4.83 o 
  12   2  10       11.34       14.71      3.92 o 
 -13   3  10       42.12       56.04      7.40 o 
 -12   3  10        7.30        8.62      5.65 o 
 -11   3  10       44.38       37.82      4.60 o 
 -10   3  10       23.35       25.34      4.69 o 
  -9   3  10        4.36        3.48      2.15 o 
  -8   3  10        4.15        7.50      2.35 o 
  -7   3  10        5.45        4.94      2.25 o 
  -6   3  10       29.41       33.21      3.76 o 
  -5   3  10       23.62       18.25      5.15 o 
  -4   3  10       54.63       54.87      5.41 o 
  -3   3  10       20.31       11.22      2.97 o 
  -2   3  10       72.29       65.18      5.54 o 
  -1   3  10       25.84       28.74      4.08 o 
   0   3  10        3.72        6.41      2.56 o 
   1   3  10      123.25      133.28      6.97 o 
   2   3  10       17.58       19.59      3.63 o 
   3   3  10      183.74      173.79      8.03 o 
   4   3  10       43.96       46.65      5.09 o 
   5   3  10       51.05       42.06      5.47 o 
   6   3  10       26.25       21.58      3.94 o 
   7   3  10      228.31      208.59      9.41 o 
   8   3  10        2.55        2.89      1.81 o 
   9   3  10       44.79       35.47      3.96 o 
  10   3  10        0.16       -1.66      1.66 o 
  11   3  10       15.86       22.44      3.88 o 
 -11   4  10       19.99       16.38      5.86 o 
 -10   4  10       31.88       42.05      5.05 o 
  -9   4  10        1.69       -0.66      1.90 o 
  -8   4  10        0.48        3.30      2.16 o 
  -7   4  10       99.20       98.73      7.38 o 
  -6   4  10      456.54      453.18     11.36 o 
  -5   4  10      643.56      653.58     13.74 o 
  -4   4  10       25.95       28.17      3.56 o 
  -3   4  10        3.52        1.50      2.78 o 
  -2   4  10      217.52      204.65      9.45 o 
  -1   4  10        9.51       14.60      5.99 o 
   0   4  10        0.28       -0.34      2.51 o 
   1   4  10       69.89       82.44      6.71 o 
   2   4  10       18.07       20.71      3.96 o 
   3   4  10      117.88      115.91      7.60 o 
   4   4  10        8.91        7.37      2.76 o 
   5   4  10       43.03       45.91      5.52 o 
   6   4  10       93.74       82.03     11.57 o 
   7   4  10        3.01        9.30      2.83 o 
   8   4  10        5.09        4.02      2.51 o 
   9   4  10        3.20        5.84      4.11 o 
  10   4  10        7.65       10.68      3.87 o 
 -10   5  10        9.59       10.82      3.49 o 
  -9   5  10        1.18        7.01      2.83 o 
  -8   5  10        0.14       -0.56      2.20 o 
  -7   5  10       40.62       40.68      7.89 o 
  -6   5  10        4.11        6.10      2.47 o 
  -5   5  10        0.99        1.41      1.95 o 
  -4   5  10       17.27       18.16      2.78 o 
  -3   5  10       68.38       76.94      4.66 o 
  -2   5  10        4.40        1.90      1.86 o 
  -1   5  10        1.28        0.61      1.72 o 
   0   5  10        4.58        3.96      2.53 o 
   1   5  10       12.78       10.73      2.51 o 
   2   5  10       28.82       33.16      5.05 o 
   3   5  10        8.96       15.00      5.77 o 
   4   5  10       96.69       82.08     11.49 o 
   5   5  10       25.49       20.42      5.77 o 
   6   5  10       33.66       41.98      5.81 o 
   7   5  10       19.17       18.53      3.83 o 
   8   5  10        0.41        3.02      2.53 o 
  -7   6  10        0.00       -3.53      3.53 o 
  -6   6  10       30.81       39.00      5.02 o 
  -5   6  10       20.68       24.55      6.09 o 
  -4   6  10        1.88        5.00      2.92 o 
  -3   6  10       13.59       17.88      3.37 o 
  -2   6  10        5.71       16.38      3.36 o 
  -1   6  10        0.01        0.15      3.36 o 
   0   6  10        0.56        1.55      2.01 o 
   1   6  10        0.84        7.97      3.14 o 
   2   6  10       40.56       39.66      5.69 o 
   3   6  10        6.32        7.51      3.23 o 
   4   6  10        0.01        5.25      2.82 o 
   5   6  10       66.58       68.62      7.46 o 
 -13   0  11        0.77        1.72      5.03 o 
 -11   0  11        0.14        2.55      4.79 o 
  -9   0  11        4.78        8.30      4.95 o 
  -7   0  11      134.36      138.79      9.62 o 
  -5   0  11       59.38       78.25      6.98 o 
  -3   0  11       50.05       58.07      4.23 o 
  -1   0  11      316.94      300.75      8.24 o 
   1   0  11       81.80      104.36      4.73 o 
   3   0  11     1773.35     1784.24     28.91 o 
   5   0  11        0.27        0.71      1.38 o 
   7   0  11        6.23        5.26      1.92 o 
   9   0  11       27.89       19.99      5.59 o 
  11   0  11        0.09        1.24      3.55 o 
 -14   1  11        1.81       -4.27      4.27 o 
 -13   1  11        0.11        0.24      5.07 o 
 -12   1  11        1.88        6.34      4.95 o 
 -11   1  11       18.25       19.71      6.38 o 
 -10   1  11       13.84       16.24      6.58 o 
  -9   1  11        0.06        1.38      1.76 o 
  -8   1  11       37.65       44.48      3.93 o 
  -7   1  11        6.69       11.10      2.38 o 
  -6   1  11       35.61       37.80      3.32 o 
  -5   1  11       41.44       34.99      3.03 o 
  -4   1  11       70.93       69.51      4.81 o 
  -3   1  11      265.43      258.87      6.42 o 
  -2   1  11      148.91      153.66      4.78 o 
  -1   1  11       24.51       22.65      1.90 o 
   0   1  11       23.72       23.30      1.87 o 
   1   1  11       23.70       21.12      2.19 o 
   2   1  11      537.99      601.70      8.91 o 
   3   1  11      478.10      484.39      7.96 o 
   4   1  11        1.98        3.09      1.02 o 
   5   1  11       33.55       37.61      2.55 o 
   6   1  11      230.17      238.34      8.22 o 
   7   1  11      124.38      112.06      7.40 o 
   8   1  11      191.94      171.13      7.44 o 
   9   1  11       54.05       49.45      4.46 o 
  10   1  11        0.02       -3.32      4.37 o 
  11   1  11       21.34       25.78      6.60 o 
  12   1  11       10.09        6.28      9.22 o 
 -13   2  11        0.07        1.25      2.80 o 
 -12   2  11        4.07        2.43      5.11 o 
 -11   2  11        4.46        3.31      3.06 o 
 -10   2  11       26.84       28.94      4.81 o 
  -9   2  11        0.18       -0.28      2.38 o 
  -8   2  11       75.90       84.72      6.59 o 
  -7   2  11      496.61      479.53     14.08 o 
  -6   2  11        1.38        4.60      2.83 o 
  -5   2  11      289.07      258.71      9.84 o 
  -4   2  11        8.83        6.52      2.57 o 
  -3   2  11      237.59      236.74     15.64 o 
  -2   2  11        0.08       -0.07      2.71 o 
  -1   2  11      112.99      113.55      6.12 o 
   0   2  11       28.95       24.49      2.65 o 
   1   2  11        3.31        4.23      1.38 o 
   2   2  11       87.04       91.17      3.12 o 
   3   2  11      752.05      709.35     12.39 o 
   4   2  11       37.21       46.75      3.50 o 
   5   2  11      203.46      206.73      7.36 o 
   6   2  11      562.74      544.59     11.70 o 
   7   2  11       68.80       71.20      4.77 o 
   8   2  11        4.06        5.59      1.96 o 
   9   2  11        3.56        2.46      1.75 o 
  10   2  11        1.89        0.87      1.78 o 
  11   2  11        0.35        2.54      2.68 o 
  12   2  11        4.03        6.25      3.51 o 
 -12   3  11        5.96        1.48      2.92 o 
 -11   3  11       19.45       24.17      4.95 o 
 -10   3  11       42.01       45.37      9.50 o 
  -9   3  11        5.50        2.38      4.13 o 
  -8   3  11        3.21        7.16      3.79 o 
  -7   3  11       87.36       81.91      6.68 o 
  -6   3  11     1831.50     1727.11     31.09 o 
  -5   3  11      239.24      237.04     10.08 o 
  -4   3  11       54.91       45.98      5.33 o 
  -3   3  11        0.78       -2.05      5.99 o 
  -2   3  11       51.64       61.96      5.75 o 
  -1   3  11        0.04        2.15      2.48 o 
   0   3  11       52.36       59.63      5.67 o 
   1   3  11        4.95       10.76      3.10 o 
   2   3  11        1.46        2.42      3.15 o 
   3   3  11      100.61       93.24     12.97 o 
   4   3  11      149.03      156.78      7.86 o 
   5   3  11        2.85        2.22      3.25 o 
   6   3  11      543.44      563.50     20.09 o 
   7   3  11       50.99       56.44      6.00 o 
   8   3  11       47.83       42.09      5.32 o 
   9   3  11        0.31        3.27      2.20 o 
  10   3  11       23.03       29.41      6.28 o 
  11   3  11        0.19        2.78      2.16 o 
 -11   4  11        4.64        7.36      3.37 o 
 -10   4  11        0.41       -3.23      3.23 o 
  -9   4  11        0.96       -1.59      2.15 o 
  -8   4  11       31.59       33.68      4.99 o 
  -7   4  11       33.16       33.85      5.21 o 
  -6   4  11       23.12       31.39      3.93 o 
  -5   4  11        3.30        3.31      3.29 o 
  -4   4  11       92.36       99.40      7.46 o 
  -3   4  11        2.74        1.24      2.80 o 
  -2   4  11       28.58       29.84      4.82 o 
  -1   4  11        1.25       -2.39      2.39 o 
   0   4  11       23.00       24.82      4.56 o 
   1   4  11       38.98       36.92      5.31 o 
   2   4  11       17.95       21.51      4.20 o 
   3   4  11      117.91      114.23      7.97 o 
   4   4  11      268.13      266.54     11.05 o 
   5   4  11        4.66        5.71      3.19 o 
   6   4  11       26.41       28.27      4.50 o 
   7   4  11       29.20       26.79      6.68 o 
   8   4  11       45.00       35.90      5.48 o 
   9   4  11        2.14        7.60      3.05 o 
  10   4  11       25.23       35.60      6.40 o 
  -9   5  11       19.27       26.42      4.36 o 
  -8   5  11        0.31        0.26      2.13 o 
  -7   5  11        1.15        6.12      3.99 o 
  -6   5  11       54.89       62.88      7.83 o 
  -5   5  11       19.30       14.14      2.68 o 
  -4   5  11        5.71        9.14      2.33 o 
  -3   5  11       28.47       23.36      3.75 o 
  -2   5  11      118.31      125.71      9.11 o 
  -1   5  11       11.07       13.38      2.82 o 
   0   5  11      105.05      101.01      8.54 o 
   1   5  11        1.63        0.73      1.80 o 
   2   5  11       43.15       39.72      5.71 o 
   3   5  11       79.64       95.31      8.10 o 
   4   5  11       41.55       43.78      5.78 o 
   5   5  11        0.02        0.98      2.36 o 
   6   5  11       25.23       30.48      5.09 o 
   7   5  11        1.46       -0.36      2.17 o 
   8   5  11       37.68       44.58      6.17 o 
  -6   6  11        6.71       10.99      3.29 o 
  -5   6  11        0.81        3.50      3.20 o 
  -4   6  11        7.35        6.95      7.50 o 
  -3   6  11        0.54        5.01      2.69 o 
  -2   6  11        0.02        2.76      2.32 o 
  -1   6  11        0.97        3.51      2.25 o 
   0   6  11        9.86       14.13      4.19 o 
   1   6  11        5.80       10.87      3.97 o 
   2   6  11       13.72       24.49      4.68 o 
   3   6  11       14.93       15.37      4.05 o 
   4   6  11        1.44        2.78      6.36 o 
   5   6  11        7.17       12.88      3.76 o 
 -12   0  12        0.48        1.56      4.87 o 
 -10   0  12       90.20       92.70     10.45 o 
  -8   0  12        9.33       13.73      4.91 o 
  -6   0  12        0.14        5.91      3.79 o 
  -4   0  12        2.80        1.30      1.69 o 
  -2   0  12       63.36       56.73      4.16 o 
   0   0  12      224.79      249.51      7.66 o 
   2   0  12       75.31       63.51      9.30 o 
   4   0  12      371.10      355.06      9.94 o 
   6   0  12       51.51       70.18      5.71 o 
   8   0  12      247.79      195.49     13.13 o 
  10   0  12        2.08        0.28      2.95 o 
  12   0  12        0.37        4.07      4.43 o 
 -13   1  12        0.10       -1.15      3.00 o 
 -12   1  12        6.22        2.46      3.14 o 
 -11   1  12       28.40       37.67      6.72 o 
 -10   1  12        4.70        6.48      3.13 o 
  -9   1  12       62.86       61.29      6.18 o 
  -8   1  12        0.48       -0.55      2.44 o 
  -7   1  12        1.91        0.04      2.25 o 
  -6   1  12        0.43       -1.19      2.04 o 
  -5   1  12       53.84       53.21      4.85 o 
  -4   1  12        0.31        2.58      1.66 o 
  -3   1  12      579.34      579.95     10.98 o 
  -2   1  12       71.59       49.06      2.86 o 
  -1   1  12      169.71      177.93      4.51 o 
   0   1  12      118.03      102.82      3.44 o 
   1   1  12        1.70        1.29      1.32 o 
   2   1  12        4.28        3.32      1.08 o 
   3   1  12        2.74        0.80      1.00 o 
   4   1  12      461.09      441.93     11.32 o 
   5   1  12       53.65       54.52      4.11 o 
   6   1  12      102.59      107.25      5.03 o 
   7   1  12      129.43      120.84      5.73 o 
   8   1  12        5.71        7.81      2.02 o 
   9   1  12        1.99        3.56      2.70 o 
  10   1  12       74.57       83.60     13.29 o 
  11   1  12        0.03        1.51      3.69 o 
  12   1  12       27.07       57.38      7.39 o 
 -13   2  12       40.70       39.90     10.26 o 
 -12   2  12        1.03        0.88      5.47 o 
 -11   2  12        0.28        0.30      2.77 o 
 -10   2  12        3.02        6.43      3.31 o 
  -9   2  12       21.59       24.29      4.48 o 
  -8   2  12        5.97        2.21      2.77 o 
  -7   2  12       75.85       75.36      6.42 o 
  -6   2  12      753.52      744.66     37.33 o 
  -5   2  12      524.01      506.53     14.13 o 
  -4   2  12       35.78       29.70      5.75 o 
  -3   2  12       32.58       21.51      4.03 o 
  -2   2  12      155.70      130.25     10.57 o 
  -1   2  12      154.69      120.61      6.53 o 
   0   2  12      283.71      293.62     10.61 o 
   1   2  12       48.39       49.31      3.38 o 
   2   2  12        8.74        7.89      1.75 o 
   3   2  12     1056.26     1112.83     27.25 o 
   4   2  12      565.86      548.75     11.22 o 
   5   2  12       75.12       77.08      4.36 o 
   6   2  12      182.01      166.31      6.30 o 
   7   2  12       20.62       18.87      2.94 o 
   8   2  12       14.85       15.49      2.73 o 
   9   2  12        8.60       10.46      2.47 o 
  10   2  12       12.33       10.62      2.63 o 
  11   2  12        0.71        3.09      2.89 o 
 -12   3  12        0.45       -1.40      4.69 o 
 -11   3  12       46.64       46.41     10.26 o 
 -10   3  12        0.07       -0.96      4.95 o 
  -9   3  12        5.59        3.63      3.15 o 
  -8   3  12        3.18       10.23      3.54 o 
  -7   3  12      270.07      274.26     11.49 o 
  -6   3  12       45.67       49.17      6.21 o 
  -5   3  12      131.45      131.56      7.87 o 
  -4   3  12      208.46      219.79      9.73 o 
  -3   3  12      125.65      109.71      8.88 o 
  -2   3  12       29.66       19.98      4.16 o 
  -1   3  12        6.36        7.34      3.99 o 
   0   3  12        2.82        3.43      2.49 o 
   1   3  12        4.58        7.99      3.12 o 
   2   3  12        0.66        1.15      2.14 o 
   3   3  12       59.62       49.28      5.46 o 
   4   3  12       63.19       68.22      6.36 o 
   5   3  12       24.48       31.63      4.67 o 
   6   3  12       54.08       60.48      6.20 o 
   7   3  12      162.01      164.66      8.68 o 
   8   3  12       11.87       16.37      3.40 o 
   9   3  12        1.93        2.45      3.63 o 
  10   3  12        0.65        4.70      2.54 o 
  11   3  12        0.16        2.23      3.19 o 
 -11   4  12       23.12       23.65      6.21 o 
 -10   4  12        6.53        4.18      3.53 o 
  -9   4  12        1.52        1.92      2.98 o 
  -8   4  12        9.09        8.54      6.26 o 
  -7   4  12        8.83       13.48      4.01 o 
  -6   4  12       24.54       26.69      4.92 o 
  -5   4  12      290.26      279.50     11.66 o 
  -4   4  12      161.55      147.46      8.80 o 
  -3   4  12        1.48       -2.29      2.29 o 
  -2   4  12      192.42      189.17     13.41 o 
  -1   4  12       27.19       30.08      5.47 o 
   0   4  12       96.08       83.67      7.11 o 
   1   4  12       81.02       79.65      7.08 o 
   2   4  12       51.20       56.53      6.25 o 
   3   4  12      132.81      156.56      8.70 o 
   4   4  12      353.12      320.92     12.45 o 
   5   4  12      150.89      155.58     22.21 o 
   6   4  12        2.18        1.53      2.63 o 
   7   4  12       15.96       17.51      3.86 o 
   8   4  12        0.06        1.34      2.01 o 
   9   4  12        4.66        3.82      2.67 o 
  -9   5  12        9.00        4.13      6.27 o 
  -8   5  12        0.66        0.01      4.01 o 
  -7   5  12       11.59       13.86      3.51 o 
  -6   5  12        3.40        3.11      3.69 o 
  -5   5  12       35.40       34.34      4.65 o 
  -4   5  12        7.54        3.92      2.26 o 
  -3   5  12       30.42       27.92      3.94 o 
  -2   5  12       88.14       85.84      6.09 o 
  -1   5  12       38.59       45.18      4.76 o 
   0   5  12       19.64       19.41      3.29 o 
   1   5  12        1.08        6.28      3.03 o 
   2   5  12       13.00       27.70      4.95 o 
   3   5  12        7.13       14.00      9.78 o 
   4   5  12        8.47       15.18      7.28 o 
   5   5  12       18.83       28.08      5.02 o 
   6   5  12        0.21        1.20      3.89 o 
   7   5  12        6.01        7.57      5.15 o 
  -5   6  12       24.11       34.94      6.08 o 
  -4   6  12       39.12       42.62      6.45 o 
  -3   6  12        6.50        4.67      5.87 o 
  -2   6  12       13.06       13.37      3.32 o 
  -1   6  12        3.33        2.66      2.24 o 
   0   6  12        1.97        7.33      5.51 o 
   1   6  12        0.27        0.24      4.79 o 
   2   6  12        0.30        7.51      3.26 o 
   3   6  12       52.89       59.60      7.13 o 
   4   6  12        1.47       -0.76      2.87 o 
 -11   0  13      112.91      108.46     11.93 o 
  -9   0  13      463.80      477.06     20.55 o 
  -7   0  13       65.13       50.68      7.30 o 
  -5   0  13      134.09      126.78      9.22 o 
  -3   0  13       11.68        7.07      2.26 o 
  -1   0  13       14.93       17.38      2.97 o 
   1   0  13        6.72        3.13      1.68 o 
   3   0  13      514.53      524.37     24.40 o 
   5   0  13      319.67      322.57     10.71 o 
   7   0  13        5.22        7.34      3.91 o 
   9   0  13       37.44       31.80      7.46 o 
  11   0  13        4.09        5.03      4.51 o 
 -13   1  13        0.32        1.52      4.25 o 
 -12   1  13        9.48       15.58      6.23 o 
 -11   1  13        1.59        4.19      3.19 o 
 -10   1  13        4.36        2.82      3.23 o 
  -9   1  13        5.41        8.48      3.40 o 
  -8   1  13        7.28        7.54      3.26 o 
  -7   1  13        8.44        9.03      3.18 o 
  -6   1  13        1.56        1.76      2.36 o 
  -5   1  13        6.70        1.76      2.34 o 
  -4   1  13       68.11       66.57      5.54 o 
  -3   1  13      113.15      106.55      8.89 o 
  -2   1  13      189.61      186.68      4.96 o 
  -1   1  13       35.97       26.81      3.59 o 
   0   1  13      145.71      143.15      4.20 o 
   1   1  13       36.36       37.31      2.47 o 
   2   1  13       41.05       38.86      2.59 o 
   3   1  13      353.61      385.01      8.43 o 
   4   1  13       92.03       86.43      4.12 o 
   5   1  13      261.93      267.03      7.75 o 
   6   1  13        2.30        2.52      1.57 o 
   7   1  13       46.89       50.29      4.28 o 
   8   1  13       62.86       52.65      7.05 o 
   9   1  13       49.35       47.34      5.95 o 
  10   1  13       20.51       29.19      5.05 o 
  11   1  13        0.13       -1.99      2.53 o 
 -12   2  13        1.73        2.84      3.30 o 
 -11   2  13        0.18       -2.34      2.77 o 
 -10   2  13        1.47       -0.75      2.80 o 
  -9   2  13        0.25        0.66      2.77 o 
  -8   2  13       10.42       20.45      4.79 o 
  -7   2  13      114.92      100.99      7.33 o 
  -6   2  13       24.05       20.11      4.15 o 
  -5   2  13      342.86      331.25     14.72 o 
  -4   2  13      234.47      227.15      9.63 o 
  -3   2  13       52.90       57.59      5.69 o 
  -2   2  13        0.75        0.39      2.48 o 
  -1   2  13        0.06        0.24      1.44 o 
   0   2  13       65.07       69.42      4.20 o 
   1   2  13       49.98       47.75      3.50 o 
   2   2  13      135.86      135.92      5.11 o 
   3   2  13       14.75       12.67      4.45 o 
   4   2  13       86.87       91.09      6.56 o 
   5   2  13      116.62      117.95      6.90 o 
   6   2  13       10.20       12.30      3.14 o 
   7   2  13       49.94       53.28      4.49 o 
   8   2  13      116.74      113.49      6.06 o 
   9   2  13       13.84       12.95      3.08 o 
  10   2  13        3.66        5.62      2.21 o 
  11   2  13        0.55        2.19      2.79 o 
 -12   3  13        0.29       -2.63      6.42 o 
 -11   3  13        0.36        1.20      5.51 o 
 -10   3  13       12.53        9.71      4.31 o 
  -9   3  13        2.41        9.66      3.57 o 
  -8   3  13      212.87      196.61      9.86 o 
  -7   3  13      260.57      206.19      9.93 o 
  -6   3  13      131.62      119.17      7.82 o 
  -5   3  13      408.00      383.83     13.35 o 
  -4   3  13      192.91      192.91      9.46 o 
  -3   3  13       97.51       78.43      6.66 o 
  -2   3  13        5.86        2.60      4.23 o 
  -1   3  13       65.76       83.40      6.73 o 
   0   3  13       60.39       49.55      5.48 o 
   1   3  13       52.51       44.13      5.33 o 
   2   3  13       13.99       13.50      3.40 o 
   3   3  13       33.39       29.30      4.67 o 
   4   3  13      552.51      550.91     16.14 o 
   5   3  13      110.69      110.35      7.86 o 
   6   3  13        0.02       -0.48      1.96 o 
   7   3  13       51.88       61.06      6.42 o 
   8   3  13       10.46       15.19      3.72 o 
   9   3  13        1.82        3.26      5.11 o 
  10   3  13       97.00      127.85      9.76 o 
 -10   4  13        7.76        8.69      4.18 o 
  -9   4  13        3.04        3.59      6.38 o 
  -8   4  13        4.36        1.71      8.28 o 
  -7   4  13       15.86        6.95      5.35 o 
  -6   4  13       28.85       29.16      6.19 o 
  -5   4  13      124.91      126.76     14.35 o 
  -4   4  13        0.31       -1.29      5.85 o 
  -3   4  13        7.30        4.78      3.21 o 
  -2   4  13       40.52       31.03      5.12 o 
  -1   4  13        4.89        3.58      3.53 o 
   0   4  13        5.03        1.22      5.31 o 
   1   4  13        9.57       14.50      7.16 o 
   2   4  13      160.64      133.30      8.57 o 
   3   4  13       21.39       25.29      4.95 o 
   4   4  13       21.21       19.89      4.23 o 
   5   4  13        3.58        2.98      2.38 o 
   6   4  13        8.40       13.37      3.55 o 
   7   4  13        5.07        6.06      2.81 o 
   8   4  13        0.04        0.60      4.61 o 
   9   4  13       12.71       21.28      4.50 o 
  -8   5  13       16.39       13.39      4.61 o 
  -7   5  13        1.05       -2.79      2.79 o 
  -6   5  13        4.77        2.17      2.24 o 
  -5   5  13       13.21       11.73      4.24 o 
  -4   5  13       24.18       26.44      4.07 o 
  -3   5  13       12.64       12.81      6.52 o 
  -2   5  13        7.78        7.49      3.54 o 
  -1   5  13       16.63       18.00      4.42 o 
   0   5  13       67.86       60.20      7.05 o 
   1   5  13       78.70       77.68      7.78 o 
   2   5  13        2.94        5.00      3.21 o 
   3   5  13       77.41       80.03     13.41 o 
   4   5  13       37.41       36.37      5.68 o 
   5   5  13       93.19       96.70      8.67 o 
   6   5  13        0.31        0.38      2.23 o 
  -4   6  13       19.79       30.97      5.96 o 
  -3   6  13        0.33        2.36      2.50 o 
  -2   6  13        0.40       -0.61      2.06 o 
  -1   6  13        0.17        2.37      2.37 o 
   0   6  13        0.02        6.37      3.59 o 
   1   6  13        0.07        1.94      6.11 o 
   2   6  13        9.95       28.38      8.90 o 
  -8   0  14        0.06        6.07      4.75 o 
  -6   0  14        2.75        2.62      2.54 o 
  -4   0  14      187.05      194.25     11.13 o 
  -2   0  14      115.25      125.24      7.88 o 
   0   0  14        6.55        6.01      2.06 o 
   2   0  14        0.88       -0.57      1.42 o 
   4   0  14      101.36      102.35      5.97 o 
   6   0  14      329.76      330.47     10.70 o 
   8   0  14       92.82       72.07      9.70 o 
  10   0  14        2.70        0.04      3.27 o 
 -13   1  14        0.39       -1.64      3.31 o 
 -12   1  14        0.86        3.33      3.61 o 
 -11   1  14       36.54       34.87      5.56 o 
 -10   1  14       46.38       51.51      6.45 o 
  -9   1  14       41.71       42.09      5.72 o 
  -8   1  14        0.06       -1.82      3.49 o 
  -7   1  14        3.51        0.89      2.77 o 
  -6   1  14       40.17       42.66     11.75 o 
  -5   1  14       98.90       90.45      6.65 o 
  -4   1  14       70.47       60.35      5.47 o 
  -3   1  14        3.20        4.45      1.77 o 
  -2   1  14       15.25       18.64      2.60 o 
  -1   1  14       61.72       58.43      3.85 o 
   0   1  14      134.38      118.09      5.31 o 
   1   1  14       58.40       58.03      3.04 o 
   2   1  14        0.56        2.44      1.14 o 
   3   1  14      316.87      319.91      6.90 o 
   4   1  14       43.48       50.15      3.84 o 
   5   1  14      121.88      125.08      6.92 o 
   6   1  14       36.08       35.11      4.06 o 
   7   1  14        7.23       10.17      3.23 o 
   8   1  14        0.44        0.56      2.33 o 
   9   1  14        4.70        3.38      2.76 o 
  10   1  14        9.64       10.79      5.25 o 
  11   1  14        2.79        2.00      2.88 o 
 -12   2  14       17.72       28.99      5.58 o 
 -11   2  14        0.61       -0.80      2.88 o 
 -10   2  14        3.67       10.01      3.84 o 
  -9   2  14        2.04        8.92      3.74 o 
  -8   2  14      141.49      132.11      8.42 o 
  -7   2  14      265.25      251.20     10.84 o 
  -6   2  14        0.07        0.36      2.82 o 
  -5   2  14      288.97      287.57     11.24 o 
  -4   2  14       21.28       15.78      5.99 o 
  -3   2  14        0.00        3.58      2.97 o 
  -2   2  14       12.84       14.16      6.30 o 
  -1   2  14      116.14      112.91      6.63 o 
   0   2  14      348.36      349.59     10.64 o 
   1   2  14      263.02      244.87      7.17 o 
   2   2  14       48.83       45.35      8.74 o 
   3   2  14       22.12       16.55      3.58 o 
   4   2  14      360.05      352.61     11.97 o 
   5   2  14      328.11      319.15     15.30 o 
   6   2  14       22.36       21.45      3.99 o 
   7   2  14       12.48       19.99      6.23 o 
   8   2  14        4.60        4.32      2.41 o 
   9   2  14        3.41        2.00      2.38 o 
  10   2  14       10.43       22.63      6.78 o 
 -11   3  14       17.20       18.79      7.90 o 
 -10   3  14        0.05       -1.01      3.12 o 
  -9   3  14      101.33      110.17      8.59 o 
  -8   3  14        0.44       -2.89      2.89 o 
  -7   3  14        1.31        2.51      3.33 o 
  -6   3  14        0.70        0.87      2.91 o 
  -5   3  14       49.74       52.70      6.29 o 
  -4   3  14        5.73        8.00      3.52 o 
  -3   3  14       64.91       62.17      6.46 o 
  -2   3  14        0.16        2.44      2.77 o 
  -1   3  14       16.31       21.01      4.35 o 
   0   3  14       54.65       53.54      4.22 o 
   1   3  14       12.52       12.39      3.42 o 
   2   3  14       62.15       62.44      6.33 o 
   3   3  14        0.29       -0.29      2.07 o 
   4   3  14        4.76        5.57      2.75 o 
   5   3  14      195.14      220.90     11.57 o 
   6   3  14        6.93        9.79      3.03 o 
   7   3  14        5.05       10.04      3.26 o 
   8   3  14        7.12        2.31      7.82 o 
   9   3  14        9.74       14.99      3.73 o 
 -10   4  14        0.39       -5.71      5.71 o 
  -9   4  14       52.51       72.39     12.89 o 
  -8   4  14       75.82       62.16     16.94 o 
  -7   4  14       56.24       48.20      6.56 o 
  -6   4  14        6.54        4.91      5.27 o 
  -5   4  14       30.79       27.90      5.23 o 
  -4   4  14        1.17        2.54      2.93 o 
  -3   4  14        0.69       -0.47      2.86 o 
  -2   4  14       13.36       16.46      4.81 o 
  -1   4  14       11.37        9.13      3.71 o 
   0   4  14       42.07       32.26      5.21 o 
   1   4  14      112.11       96.54      7.94 o 
   2   4  14       16.99       22.60      4.65 o 
   3   4  14       12.67       14.89      4.63 o 
   4   4  14      198.59      179.36      9.68 o 
   5   4  14      272.33      320.77     13.31 o 
   6   4  14        2.11        9.65      3.27 o 
   7   4  14        2.63        0.82      2.30 o 
   8   4  14        1.17        0.01      2.22 o 
  -7   5  14        0.07       -0.45      4.67 o 
  -6   5  14        0.21        5.17      2.28 o 
  -5   5  14        4.02        4.91      3.51 o 
  -4   5  14        6.52       11.80      4.07 o 
  -3   5  14       10.29       15.91      5.53 o 
  -2   5  14        0.02       -2.79      2.79 o 
  -1   5  14        9.11       16.17      4.34 o 
   0   5  14        0.72       -0.58      2.71 o 
   1   5  14      146.05      150.89     11.27 o 
   2   5  14        6.20        5.03      3.34 o 
   3   5  14        7.53       12.29      3.85 o 
   4   5  14       34.03       32.32      5.63 o 
   5   5  14       17.77       21.10      4.30 o 
   6   5  14        0.30        3.16      2.80 o 
  -2   6  14        6.10       11.02      4.14 o 
  -1   6  14       22.41       37.08      4.71 o 
   0   6  14        2.01        2.54      3.43 o 
  -9   0  15        0.00        0.68      3.63 o 
  -7   0  15       14.19       11.43      3.37 o 
  -5   0  15      242.54      231.82     10.10 o 
  -3   0  15      929.07      916.72     18.76 o 
  -1   0  15      147.11      127.82      6.19 o 
   1   0  15       72.27       71.47      5.05 o 
   3   0  15       77.45       87.85      5.74 o 
   5   0  15       27.19       24.89      4.33 o 
   7   0  15      300.15      288.15     16.32 o 
   9   0  15        0.77        0.56      3.55 o 
 -12   1  15        7.51       14.54      4.55 o 
 -11   1  15       12.38       17.65      4.84 o 
 -10   1  15        9.10       15.54      7.30 o 
  -9   1  15        0.01       -0.84      4.11 o 
  -8   1  15        0.77        0.89      2.85 o 
  -7   1  15        2.13        8.05      3.41 o 
  -6   1  15        4.47       -0.60      2.57 o 
  -5   1  15        9.69       13.62      3.72 o 
  -4   1  15       22.50       27.23      3.34 o 
  -3   1  15       49.39       48.11      4.00 o 
  -2   1  15        1.49        1.06      2.45 o 
  -1   1  15       39.61       39.86      3.50 o 
   0   1  15       25.06       23.01      3.22 o 
   1   1  15      446.58      454.51     10.06 o 
   2   1  15       52.13       47.93      3.80 o 
   3   1  15       51.44       57.25      4.80 o 
   4   1  15      327.24      340.66      9.01 o 
   5   1  15       92.55       94.50      6.33 o 
   6   1  15      112.67      110.09      5.53 o 
   7   1  15       11.15       17.94      2.85 o 
   8   1  15        0.37        2.59      2.60 o 
   9   1  15        1.43       -1.62      2.54 o 
  10   1  15        1.32       -0.75      4.39 o 
 -11   2  15        0.06       -2.89      2.89 o 
 -10   2  15        5.80        4.58      3.57 o 
  -9   2  15      102.62      115.01      8.86 o 
  -8   2  15        9.60       12.82      4.89 o 
  -7   2  15       65.01       56.62      6.84 o 
  -6   2  15       49.14       46.22      5.86 o 
  -5   2  15       10.70        7.65      6.54 o 
  -4   2  15       18.15       19.52      4.09 o 
  -3   2  15       27.30       22.50      4.48 o 
  -2   2  15        4.32        5.76      2.03 o 
  -1   2  15        1.00        3.40      1.91 o 
   0   2  15      119.18      114.62      5.24 o 
   1   2  15       40.72       44.93      3.73 o 
   2   2  15       19.19       15.55      3.53 o 
   3   2  15       32.14       41.66      5.18 o 
   4   2  15       57.74       54.23      5.66 o 
   5   2  15      129.30      130.03      7.62 o 
   6   2  15       60.84       61.87      9.08 o 
   7   2  15       69.56       67.12      6.51 o 
   8   2  15        6.56       16.09      3.64 o 
   9   2  15        0.26        0.49      2.33 o 
  10   2  15        0.01       -0.52      3.95 o 
 -11   3  15        0.05       -3.63      6.58 o 
 -10   3  15        5.30        6.00     11.11 o 
  -9   3  15       50.54       51.75      6.82 o 
  -8   3  15      537.38      459.74     20.95 o 
  -7   3  15      257.54      268.08     12.02 o 
  -6   3  15       26.37       31.83      5.57 o 
  -5   3  15       33.67       36.52      5.64 o 
  -4   3  15       49.17       40.45      5.79 o 
  -3   3  15        2.38        3.14      3.00 o 
  -2   3  15       22.46       23.50      4.56 o 
  -1   3  15       17.27       16.68      2.79 o 
   0   3  15       42.84       37.81      5.15 o 
   1   3  15       47.46       48.81      5.86 o 
   2   3  15        0.90        0.08      2.04 o 
   3   3  15       51.18       41.99      5.40 o 
   4   3  15       10.73        9.44      4.75 o 
   5   3  15        9.55       12.64      3.47 o 
   6   3  15       12.99       14.23      3.60 o 
   7   3  15       10.53       13.31      3.69 o 
   8   3  15        4.39        2.68      4.29 o 
   9   3  15        2.17        8.09      3.22 o 
  -9   4  15       30.82       28.65     10.14 o 
  -8   4  15        0.02        6.00      9.26 o 
  -7   4  15       27.81       42.62      6.22 o 
  -6   4  15        1.43        4.01      6.54 o 
  -5   4  15       36.76       40.46      6.15 o 
  -4   4  15       44.71       52.92     12.53 o 
  -3   4  15       10.87        8.75      4.55 o 
  -2   4  15        0.57       -0.84      2.65 o 
  -1   4  15        0.74        2.49      2.83 o 
   0   4  15       23.57       28.53      5.02 o 
   1   4  15       69.24       66.43      7.15 o 
   2   4  15       72.54       74.92      7.52 o 
   3   4  15        0.01       -1.08      2.39 o 
   4   4  15       33.84       38.38      5.70 o 
   5   4  15        8.38       11.96      4.77 o 
   6   4  15       35.91       35.75      5.54 o 
   7   4  15       13.98       16.45      4.16 o 
  -6   5  15        7.21        7.56      3.84 o 
  -5   5  15        0.00        0.75      3.49 o 
  -4   5  15        7.15        8.38      4.23 o 
  -3   5  15        8.65        6.59      3.72 o 
  -2   5  15        0.05       -2.39      2.86 o 
  -1   5  15       10.10       12.21      4.27 o 
   0   5  15        0.58        6.53      5.47 o 
   1   5  15       97.40      100.49      9.11 o 
   2   5  15       44.64       53.38      6.76 o 
   3   5  15        5.02        3.23      3.37 o 
   4   5  15        7.92        8.89      3.45 o 
   5   5  15       15.22       31.50      9.94 o 
 -12   0  16        0.59        4.15      4.51 o 
 -10   0  16       17.52       24.22      6.98 o 
  -8   0  16        0.50       -2.47      2.47 o 
  -6   0  16       34.25       31.17      6.30 o 
  -4   0  16      177.08      157.54      7.55 o 
  -2   0  16        0.59       -1.34      2.85 o 
   0   0  16        0.14        2.85      1.82 o 
   2   0  16       61.55       60.07      4.95 o 
   4   0  16       77.19       81.89      5.91 o 
   6   0  16       16.44       16.96      5.19 o 
   8   0  16        0.84        0.52      3.47 o 
  10   0  16       29.12       22.63      7.02 o 
 -12   1  16        1.86        6.38      5.15 o 
 -11   1  16        9.17        1.23      7.38 o 
 -10   1  16        1.06        1.00      3.16 o 
  -9   1  16        0.00       -1.12      6.74 o 
  -8   1  16        1.12       -2.08      2.08 o 
  -7   1  16        0.24       -0.64      3.65 o 
  -6   1  16        8.21       10.42      2.67 o 
  -5   1  16       93.13       95.81      8.63 o 
  -4   1  16        0.56       -1.03      1.47 o 
  -3   1  16       81.05       90.18      5.06 o 
  -2   1  16       26.51       26.29      3.43 o 
  -1   1  16        4.43        8.04      2.03 o 
   0   1  16       47.76       51.83      3.94 o 
   1   1  16       58.18       56.31      4.03 o 
   2   1  16      509.99      520.66     11.20 o 
   3   1  16       43.21       41.45      3.73 o 
   4   1  16      184.39      183.48      8.42 o 
   5   1  16      100.99      110.25     10.91 o 
   6   1  16        3.47        2.21      1.75 o 
   7   1  16        1.52        2.02      2.40 o 
   8   1  16        0.80        4.34      2.85 o 
   9   1  16       13.11       22.03      9.78 o 
  10   1  16        2.13        7.33      4.99 o 
 -11   2  16       22.94       18.86      5.33 o 
 -10   2  16       19.94       27.60      5.66 o 
  -9   2  16        0.28       -1.72      3.03 o 
  -8   2  16       14.66        7.69      3.47 o 
  -7   2  16       28.39       37.50      5.74 o 
  -6   2  16       43.62       42.33      5.91 o 
  -5   2  16       25.32       36.38      5.42 o 
  -4   2  16        0.05       -1.06      2.54 o 
  -3   2  16       10.40        8.52      2.14 o 
  -2   2  16       24.24       22.63      3.07 o 
  -1   2  16        9.53       10.59      2.18 o 
   0   2  16       11.22       10.35      2.28 o 
   1   2  16      240.54      223.01      7.26 o 
   2   2  16      278.12      265.89     10.56 o 
   3   2  16        7.20       10.67      3.17 o 
   4   2  16       26.88       25.46      4.27 o 
   5   2  16       12.65       15.57      3.66 o 
   6   2  16       70.49       76.91      7.00 o 
   7   2  16        6.52       13.12      3.99 o 
   8   2  16        0.01        9.59      2.99 o 
   9   2  16       13.99       25.94      7.78 o 
 -10   3  16        0.17        3.43      3.74 o 
  -9   3  16      122.98      120.17     19.39 o 
  -8   3  16       33.09       32.71      8.22 o 
  -7   3  16      204.62      201.72     14.27 o 
  -6   3  16       83.65       81.32      7.84 o 
  -5   3  16        0.04        0.67      2.96 o 
  -4   3  16        7.90        4.89      3.45 o 
  -3   3  16       16.09       12.35      4.79 o 
  -2   3  16        2.26        5.56      3.16 o 
  -1   3  16       10.38       11.69      2.33 o 
   0   3  16       19.97       21.71      4.27 o 
   1   3  16        0.17        0.84      2.00 o 
   2   3  16        7.24        7.90      3.09 o 
   3   3  16        2.66        4.09      2.68 o 
   4   3  16        1.35        2.26      2.85 o 
   5   3  16      108.58      128.42      9.03 o 
   6   3  16       38.28       38.20      5.41 o 
   7   3  16       23.37       35.59      5.45 o 
   8   3  16       16.28       20.86      5.13 o 
  -8   4  16       44.15       43.24      6.80 o 
  -7   4  16       32.72       41.25      6.68 o 
  -6   4  16        3.14        2.51      3.60 o 
  -5   4  16        3.04       -1.96      3.27 o 
  -4   4  16       19.44       15.42      4.48 o 
  -3   4  16        0.04       -1.40      4.61 o 
  -2   4  16       47.05       38.95      5.80 o 
  -1   4  16       87.64       84.74      7.88 o 
   0   4  16        1.56       -0.44      2.51 o 
   1   4  16        5.86        8.51      4.69 o 
   2   4  16       11.58       19.75      7.00 o 
   3   4  16        3.89        6.54      3.18 o 
   4   4  16        4.26        6.33      3.00 o 
   5   4  16       35.38       56.54      6.93 o 
   6   4  16        1.28        1.11      2.62 o 
  -5   5  16        0.20       -3.86      8.54 o 
  -4   5  16        5.30        2.31     12.47 o 
  -3   5  16        7.16        9.85      4.09 o 
  -2   5  16        0.58       -1.12      3.17 o 
  -1   5  16       22.16       28.45      5.56 o 
   0   5  16       19.07       33.24      5.71 o 
   1   5  16        8.77       13.71      3.84 o 
   2   5  16        6.15        6.96      3.49 o 
   3   5  16       15.97       19.20      4.63 o 
 -11   0  17       61.64       59.46      9.94 o 
  -9   0  17       18.02       17.60      5.67 o 
  -7   0  17        0.02        5.55      3.83 o 
  -5   0  17       67.83       63.41      8.26 o 
  -3   0  17        3.14        4.11      3.11 o 
  -1   0  17        4.47        3.65      2.19 o 
   1   0  17      348.62      343.04     21.73 o 
   3   0  17      569.49      569.29     28.55 o 
   5   0  17      124.50      122.67     10.61 o 
   7   0  17       10.30       19.43      5.51 o 
   9   0  17        2.04        4.79      4.27 o 
 -11   1  17       16.51       18.28      6.66 o 
 -10   1  17        8.30       12.33      5.43 o 
  -9   1  17        2.90       -2.20      4.03 o 
  -8   1  17        5.98        2.98      3.24 o 
  -7   1  17        0.00       -2.12      2.12 o 
  -6   1  17       16.94       14.59      3.72 o 
  -5   1  17        0.50        5.35      2.17 o 
  -4   1  17        3.30        2.32      1.88 o 
  -3   1  17        1.61        1.43      1.53 o 
  -2   1  17        2.23        4.40      1.97 o 
  -1   1  17        0.83        1.06      1.49 o 
   0   1  17       10.94       11.52      2.63 o 
   1   1  17      112.66       98.44      6.86 o 
   2   1  17      186.51      175.69      7.13 o 
   3   1  17      249.84      239.66      9.64 o 
   4   1  17        6.40        6.21      2.72 o 
   5   1  17       13.42       17.93      3.58 o 
   6   1  17       51.39       58.01      8.28 o 
   7   1  17        7.55       17.36      5.63 o 
   8   1  17        0.00       -1.84      3.35 o 
   9   1  17        0.60       -3.75      3.75 o 
 -10   2  17        0.73       -0.17      3.50 o 
  -9   2  17       24.07       23.66      8.96 o 
  -8   2  17        0.28        0.79      3.53 o 
  -7   2  17      110.42      112.27      8.73 o 
  -6   2  17       31.95       35.88      9.10 o 
  -5   2  17       17.83       29.72      4.97 o 
  -4   2  17       18.61       18.90      3.20 o 
  -3   2  17       14.95        9.19      2.43 o 
  -2   2  17       10.32       11.27      2.51 o 
  -1   2  17        8.54        7.32      2.03 o 
   0   2  17        0.58        0.08      1.60 o 
   1   2  17       18.89       23.85      4.11 o 
   2   2  17       24.81       29.91      4.58 o 
   3   2  17       60.68       58.91      6.16 o 
   4   2  17        0.56        0.30      2.23 o 
   5   2  17        0.70        0.95      2.15 o 
   6   2  17        0.08       -2.06      2.24 o 
   7   2  17        2.41        7.51      4.41 o 
   8   2  17        0.17       -1.54      5.01 o 
  -9   3  17       39.32       40.58      6.55 o 
  -8   3  17        5.10        0.89      3.58 o 
  -7   3  17      101.55       90.99      8.56 o 
  -6   3  17      130.31      118.77      9.24 o 
  -5   3  17       12.74       13.38      4.29 o 
  -4   3  17       28.35       27.29      7.92 o 
  -3   3  17        9.89       11.94      6.42 o 
  -2   3  17      258.16      236.75      8.34 o 
  -1   3  17       46.21       42.42      5.85 o 
   0   3  17       11.46       12.94      3.68 o 
   1   3  17        0.52        1.35      4.33 o 
   2   3  17        1.31       -1.21      3.39 o 
   3   3  17        0.00       -0.17      2.69 o 
   4   3  17        4.88        6.54      2.96 o 
   5   3  17       15.96       14.71      3.85 o 
   6   3  17        3.25        8.16      3.19 o 
   7   3  17        0.33        1.49      2.63 o 
  -7   4  17       15.26       11.06      4.85 o 
  -6   4  17        1.62        3.95      3.82 o 
  -5   4  17        1.71        9.87      4.33 o 
  -4   4  17       15.15       12.56      4.46 o 
  -3   4  17        0.04        0.06      3.03 o 
  -2   4  17       22.41       27.74      5.23 o 
  -1   4  17       34.73       32.00      5.51 o 
   0   4  17        7.32       11.24      3.73 o 
   1   4  17        3.37       10.80      3.50 o 
   2   4  17       12.23       15.17      3.80 o 
   3   4  17        0.02        6.70      2.89 o 
   4   4  17        0.05        2.58      2.83 o 
   5   4  17       13.32       21.85      4.74 o 
  -3   5  17       21.49       19.95      5.59 o 
  -2   5  17        3.42        2.61      3.66 o 
  -1   5  17        7.67        4.55      5.57 o 
   0   5  17        0.35        0.58      3.32 o 
   1   5  17        1.27        4.90      3.62 o 
 -10   0  18        0.91        7.18      4.79 o 
  -8   0  18        9.37        5.91      4.19 o 
  -6   0  18       21.60       20.15      5.43 o 
  -4   0  18       87.33      103.83     10.26 o 
  -2   0  18        0.69        0.40      2.23 o 
   0   0  18       84.57       94.97      8.98 o 
   2   0  18      295.98      311.80     10.65 o 
   4   0  18      249.68      243.86     19.47 o 
   6   0  18        0.42        1.48      3.67 o 
   8   0  18       23.54       34.88      7.90 o 
 -10   1  18       35.06       41.26      8.70 o 
  -9   1  18        0.10        2.43      2.53 o 
  -8   1  18       22.09       25.64      4.90 o 
  -7   1  18       27.12       29.77      6.63 o 
  -6   1  18       39.32       42.77      4.66 o 
  -5   1  18       53.58       51.54      5.36 o 
  -4   1  18        6.06        4.17      1.90 o 
  -3   1  18        6.93        5.64      2.06 o 
  -2   1  18       27.95       25.49      3.28 o 
  -1   1  18        7.83        6.81      1.98 o 
   0   1  18       11.34       18.64      2.79 o 
   1   1  18      270.56      266.69      8.13 o 
   2   1  18       27.69       28.52      3.40 o 
   3   1  18      244.95      240.77     10.03 o 
   4   1  18        9.32       12.26      3.15 o 
   5   1  18        0.04        2.74      2.79 o 
   6   1  18        0.28       -0.64      2.08 o 
   7   1  18       12.20       13.05      5.51 o 
   8   1  18        6.63        6.78      4.91 o 
 -10   2  18       59.09       71.00      8.25 o 
  -9   2  18      154.39      178.81     10.91 o 
  -8   2  18        2.33        2.24      6.38 o 
  -7   2  18       49.90       40.28      9.18 o 
  -6   2  18        0.40        5.49      8.84 o 
  -5   2  18        0.01        0.62      1.87 o 
  -4   2  18        6.37        5.13      2.18 o 
  -3   2  18       10.25        9.35      2.58 o 
  -2   2  18       32.23       26.75      3.43 o 
  -1   2  18       26.64       33.24      3.66 o 
   0   2  18        7.88        7.35      2.10 o 
   1   2  18       22.94       22.38      4.18 o 
   2   2  18        8.89        9.42      5.39 o 
   3   2  18      115.23      114.86     11.87 o 
   4   2  18       39.97       47.78      7.02 o 
   5   2  18       15.44       16.76      3.81 o 
   6   2  18       22.86       20.67      4.38 o 
   7   2  18        0.39        3.67      3.61 o 
  -8   3  18       20.51       19.57      5.39 o 
  -7   3  18       70.71       87.84      8.74 o 
  -6   3  18        6.37        6.44      3.80 o 
  -5   3  18        3.67        4.96      3.78 o 
  -4   3  18        0.68       -0.77      2.85 o 
  -3   3  18       55.76       51.55      6.97 o 
  -2   3  18        4.59        8.72      2.41 o 
  -1   3  18        9.99       14.49      3.83 o 
   0   3  18       38.42       34.73      5.26 o 
   1   3  18        8.01       11.32      3.62 o 
   2   3  18       19.56       23.67      4.53 o 
   3   3  18        2.30        0.34      2.59 o 
   4   3  18       15.49       19.21      4.23 o 
   5   3  18        0.19       -0.15      2.81 o 
   6   3  18        6.01       10.75      5.01 o 
  -6   4  18       13.46       12.17      4.72 o 
  -5   4  18        0.00        3.69      4.37 o 
  -4   4  18        0.29        1.22      5.73 o 
  -3   4  18        2.87        3.12      6.60 o 
  -2   4  18       35.34       40.09     10.20 o 
  -1   4  18       24.54       18.44      6.78 o 
   0   4  18        1.70        4.75      3.16 o 
   1   4  18        6.82       12.02      3.87 o 
   2   4  18       91.77       84.70      8.40 o 
   3   4  18       58.06       65.15     10.16 o 
   4   4  18       15.19       21.51      4.68 o 
  -9   0  19        0.66        0.28      3.39 o 
  -7   0  19       98.49       99.64     11.57 o 
  -5   0  19      193.78      190.86     13.77 o 
  -3   0  19        0.91        1.64      2.99 o 
  -1   0  19       86.92       76.98      8.54 o 
   1   0  19      130.73      151.08     10.85 o 
   3   0  19        7.09        7.10      3.79 o 
   7   0  19        2.94       12.09      5.11 o 
  -9   1  19       45.38       50.70      9.04 o 
  -8   1  19        5.41       12.49      3.66 o 
  -7   1  19        0.20       -0.91      2.20 o 
  -6   1  19       11.16       14.78      3.70 o 
  -5   1  19        0.00        0.36      1.98 o 
  -4   1  19        1.19        2.86      1.99 o 
  -3   1  19        3.74        1.47      1.82 o 
  -2   1  19        0.90        1.06      2.22 o 
  -1   1  19       59.25       60.60      4.67 o 
   0   1  19       29.77       28.20      3.55 o 
   1   1  19        9.90       12.19      2.39 o 
   2   1  19       90.22       99.28      9.32 o 
   3   1  19       25.23       26.32      6.23 o 
   4   1  19       14.32        9.48      3.08 o 
   5   1  19        1.83        2.43      2.33 o 
   6   1  19        6.85        4.39      4.19 o 
   7   1  19        0.68       -0.72      4.15 o 
  -9   2  19        3.51        7.63      5.01 o 
  -8   2  19        4.73       -2.40      7.48 o 
  -7   2  19       14.07       13.83      3.30 o 
  -6   2  19        3.35        6.67      4.00 o 
  -5   2  19        0.16        0.90      1.93 o 
  -4   2  19        2.39       -0.01      1.96 o 
  -3   2  19       32.52       28.04      3.71 o 
  -2   2  19        0.56        2.93      1.98 o 
  -1   2  19      107.37       94.21      5.86 o 
   0   2  19       40.37       42.33      5.59 o 
   1   2  19        2.84        4.14      2.72 o 
   2   2  19        0.63        3.97      2.78 o 
   3   2  19       47.86       42.56      5.70 o 
   4   2  19       37.02       33.78      5.14 o 
   5   2  19        1.97        2.27      3.17 o 
   6   2  19        6.37       14.06      3.54 o 
  -7   3  19       18.65       22.08      5.60 o 
  -6   3  19        0.38        2.39      3.47 o 
  -5   3  19        1.04        1.19      3.32 o 
  -4   3  19       19.51       29.52      4.52 o 
  -3   3  19       15.54       20.21      3.39 o 
  -2   3  19       28.67       28.70      5.24 o 
  -1   3  19       16.72       18.91      4.43 o 
   0   3  19        8.77       14.11      3.71 o 
   1   3  19       16.76       16.00      4.14 o 
   2   3  19        5.30        9.55      3.43 o 
   3   3  19        2.22        5.91      2.74 o 
   4   3  19       16.40       18.38      4.43 o 
   5   3  19       26.84       29.88      5.37 o 
  -4   4  19        0.12        2.91      3.80 o 
  -3   4  19        4.46        5.34      3.85 o 
  -2   4  19        6.37        3.66      3.21 o 
  -1   4  19        9.14        5.31      3.48 o 
   0   4  19        0.89        3.41      2.96 o 
   1   4  19        4.80       13.52      3.91 o 
   2   4  19        1.77       -0.28      2.72 o 
  -8   0  20        6.64       12.89      5.83 o 
  -6   0  20        3.30        0.16      3.35 o 
  -4   0  20        4.17        2.51      3.31 o 
  -2   0  20        4.43        3.35      3.19 o 
   0   0  20      178.96      205.15     13.05 o 
   2   0  20      140.59      134.16     10.45 o 
  -8   1  20        1.71        4.84      3.01 o 
  -7   1  20        7.65        7.97      3.93 o 
  -6   1  20        2.09        5.56      3.79 o 
  -5   1  20       21.37       19.67      4.01 o 
  -4   1  20        6.17        9.50      3.51 o 
  -3   1  20        0.08        0.94      3.35 o 
  -2   1  20        8.08        6.16      2.63 o 
  -1   1  20       44.62       33.50      3.84 o 
   0   1  20        0.91       -0.61      1.63 o 
   1   1  20       59.57       65.57      5.03 o 
   2   1  20        0.03        2.70      2.62 o 
   3   1  20       13.40       13.73      3.52 o 
   4   1  20       26.52       31.88      4.89 o 
   5   1  20        2.03        2.28      2.40 o 
   6   1  20        4.19       14.53      5.47 o 
  -8   2  20       48.05       54.12      5.82 o 
  -7   2  20        1.85        0.35      3.17 o 
  -6   2  20       11.47       12.17      3.22 o 
  -5   2  20       16.10       18.29      3.49 o 
  -4   2  20       10.49       19.26      3.47 o 
  -3   2  20       36.61       33.79      4.13 o 
  -2   2  20        5.65       11.90      3.23 o 
  -1   2  20       23.43       20.22      3.16 o 
   0   2  20        0.05        4.12      2.96 o 
   1   2  20        0.86        2.21      2.63 o 
   2   2  20        2.41        1.95      2.62 o 
   3   2  20        0.51        3.87      2.87 o 
   4   2  20       11.08       16.27      3.96 o 
   5   2  20        0.40        2.89      2.68 o 
  -6   3  20        1.63       -0.06      2.36 o 
  -5   3  20        7.94       14.11      3.09 o 
  -4   3  20        1.81        3.75      4.09 o 
  -3   3  20        0.29        3.77      2.19 o 
  -2   3  20        0.03       -0.13      2.84 o 
  -1   3  20        3.77        7.52      5.77 o 
   0   3  20        0.02       -0.22      2.44 o 
   1   3  20        0.05        0.95      2.53 o 
   2   3  20        0.03        4.27      2.84 o 
   3   3  20        5.36        7.09      3.15 o 
   4   3  20       33.00       38.79      8.02 o 
  -7   0  21        0.49       -0.56      3.59 o 
  -5   0  21       13.72       12.73      5.15 o 
  -3   0  21       18.10       20.67      5.63 o 
  -1   0  21      210.95      168.56     12.13 o 
   1   0  21      458.85      487.23     20.83 o 
  -7   1  21       19.33       22.20      4.69 o 
  -6   1  21        1.00       -0.95      2.11 o 
  -5   1  21        1.74        1.17      2.52 o 
  -4   1  21        0.32        0.00      2.17 o 
  -3   1  21        8.26        8.19      3.06 o 
  -2   1  21        0.23       -0.08      2.19 o 
  -1   1  21        5.49        9.05      3.69 o 
   0   1  21       51.40       46.47      5.37 o 
   1   1  21      204.52      204.67     28.19 o 
   2   1  21        0.71        3.43      3.47 o 
   3   1  21        9.42       18.21      4.06 o 
   4   1  21        7.50       12.52      3.53 o 
   5   1  21        7.76       23.10      6.62 o 
  -6   2  21        1.41        1.95      2.34 o 
  -5   2  21       19.74       16.56      3.36 o 
  -4   2  21        1.82        1.31      2.17 o 
  -3   2  21        0.27        6.48      2.47 o 
  -2   2  21        7.76        7.17      2.42 o 
  -1   2  21       12.27       12.05      3.53 o 
   0   2  21        1.71        0.72      3.61 o 
   1   2  21       13.63       12.30      3.61 o 
   2   2  21        0.27        1.18      2.37 o 
   3   2  21        7.25        7.92      3.34 o 
   4   2  21        1.41        5.58      2.99 o 
  -4   3  21       46.05       40.99      4.91 o 
  -3   3  21       21.98       22.99      5.09 o 
  -2   3  21        0.47       23.78      7.46 o 
  -1   3  21       18.93       21.26     11.17 o 
   0   3  21        0.28        4.36      3.05 o 
   1   3  21        9.82       10.50      5.71 o 
  -6   0  22        0.50        7.18      4.27 o 
  -4   0  22        3.59        2.43      3.43 o 
  -2   0  22       33.92       30.73      6.70 o 
   0   0  22       86.58       76.38      9.58 o 
   2   0  22        5.31        5.35      4.23 o 
  -6   1  22        8.02       10.34      3.29 o 
  -5   1  22        2.92        2.47      5.37 o 
  -4   1  22        1.62        2.21      2.43 o 
  -3   1  22        0.31       -0.27      3.35 o 
  -2   1  22        0.22        6.27      2.54 o 
  -1   1  22       81.66       72.06      6.66 o 
   0   1  22       31.69       31.13      5.35 o 
   1   1  22      135.64      139.62     11.65 o 
   2   1  22        0.15        0.48      2.95 o 
   3   1  22        1.28       12.29      4.27 o 
  -4   2  22        1.56       -1.07      4.31 o 
  -3   2  22        6.05       11.28      2.84 o 
  -2   2  22       11.28       16.31      2.95 o 
  -1   2  22        8.07       11.89      3.59 o 
   0   2  22        2.58        2.30      5.79 o 
   1   2  22       16.42       16.31      3.98 o 
   2   2  22       12.60       18.66      4.22 o 
  -3   0  23        3.67        3.23      4.11 o 
  -1   0  23       30.49       32.44      7.18 o 
   1   0  23       44.97       43.74      7.62 o 
  -3   1  23        0.06        2.83      2.47 o 
  -2   1  23       12.42       16.44      7.30 o 
  -1   1  23       24.90       24.90      4.32 o 
   0   1  23        9.65       13.05      4.91 o 
                                                 
